# Supplementary material for: SRRM2 splicing factor modulates cell fate in early development
Source: Biol Open. 2024 Apr 24;13(4):bio060415. doi: 10.1242/bio.060415 (PMC11070786; doi:10.1242/bio.060415)
Supplement: Table S1. Differentially Expressed Genes between Srrm2+/− vs WT ES cells [file biolopen-13-060415-TableS1.xlsx]

## Sheet: tables_legends
Table S1	Differentially Expressed Genes between Srrm2+/- vs WT ES cells
ensemble_id	Ensemble ID
gene_symbol	Gene symbol
description	Gene description
chrom	Chromosome where gene is located
gene_seq_start	Gene start position
gene_seq_end	Gene end position
PValue	p-Value of differential expression for mESC Srrm2+/- vs WT
FDR	Adjusted p-value of differential expression for mESC Srrm2+/- vs WT
log2FC	Log2 Fold-change of differential expression for mESC Srrm2+/- vs WT
tpms_E14_WT_Repl1_S1	Expression of WT replicate 1 in transcript per million (TPMs)
tpms_E14_WT_Repl2_S2	Expression of WT replicate 2 in transcript per million (TPMs)
tpms_E14_WT_Repl3_S3	Expression of WT replicate 3 in transcript per million (TPMs)
tpms_SRRM2_KO_Repl1_S4	Expression of Srrm2+/- replicate 1 in transcript per million (TPMs)
tpms_SRRM2_KO_Repl2_S5	Expression of Srrm2+/- replicate 2 in transcript per million (TPMs)
tpms_SRRM2_KO_Repl3_S6	Expression of Srrm2+/- replicate 3 in transcript per million (TPMs)
gene_biotype	Gene classification
bio_process	Gene biological function
molec_function	Gene molecular function
Table S2	GSEA biological GO-terms in Srrm2+/- cells
gene_set	ID of the gene set
description	Description of the gene set
link	Link to the data source
enrichment_score	The maximum running sum of scores for the ranked gene expression list
NES	Normalized score against the average enrichment score of all permutations
FDR	Corrected P-value for multiple testing
size	The number of genes in the set
leading_edge_num	Number of genes that contribute most to the enrichment score
user_id	Gene IDs of leading edge genes
Table S3	GSEA single-cell embryo cell lineage markers in Srrm2+/- cells
gene_set	ID of the gene set
link	Link to the data source
enrichment_score	The maximum running sum of scores for the ranked gene expression list
NES	Normalized score against the average enrichment score of all permutations
FDR	Corrected P-value for multiple testing
size	The number of genes in the set
leading_edge_num	Number of genes that contribute most to the enrichment score
user_id	Gene IDs of leading edge genes
Table S4	ORA mogrify transcription factors in Srrm2+/- cells
gene_set	ID of the gene set
size	The number of genes in the set
overlap	The number of mapped input genes that are annotated in the gene set
expect	Expected number of input genes that are annotated in the gene set
enrichment_ratio	Ratio overlap/expect
FDR	Corrected P-value for multiple testing
user_id	Gene IDs of overlap genes
Table S5	GSEA transcription factor network in Srrm2+/- cells
gene_set	ID of the gene set
link	Link to the data source
enrichment_score	The maximum running sum of scores for the ranked gene expression list
normalized_enriched_score	Normalized score against the average enrichment score of all permutations
FDR	Corrected P-value for multiple testing
size	The number of genes in the set
leading_edge_num	Number of genes that contribute most to the enrichment score
user_id	Gene IDs of leading edge genes
Table S6	Signigicant differential splicing events in Srrm2+/- cells
gene_symbol	Gene symbol
description	Gene description
splicing_event	VAST-DB splicing event ID
dPSI	estimated percent of inclusion, spliced in or splice site usage difference for mESC Srrm2+/- vs WT
mv	minimal value of difference between PSI between mESC Srrm2+/- and WT reassuring with at least 95% probability that there is a difference
coord	Genomic coordinate of the alternative sequence
type	Type of splicing event (S, C1, C2, C3, ANN: exon skipping events, MIC: Microexon skipping events, IR: intron retention events, Alt3: alternative splice site acceptors, Alt5: Alternative splice donors)
Table S7	Differential expressed genes for cluster 2 vs cluster 1
gene_symbol	Gene symbol
description	Gene description
avg_log2FC	Log2 fold-chage of the average expression between the two groups. Positive values indicate that the feature is more highly expressed in cluster 2.
p_val_adj	Adjusted p-value, based on bonferroni correction using all features in the dataset
Table S8	Single-cell gene markers per cluster
cluster_1_markers	Gene symbols of cluster 1 gene markers
cluster_2_markers	Gene symbols of cluster 2 gene markers
cluster_3_markers	Gene symbols of cluster 3 gene markers
cluster_4_markers	Gene symbols of cluster 4 gene markers
Table S9	ORA biological terms for single-cell clusters markers
gene_set	ID of the gene set
description	Description of the gene set
link	Link to the data source
enrichment_ratio_cluster1	Enrichment ratio between the number of mapped input genes over the expected number of input genes that are annotated in the gene set for cluster 1
FDR_cluster1	Corrected P-value for multiple testing for cluster 1
enrichment_ratio_cluster2	Enrichment ratio between the number of mapped input genes over the expected number of input genes that are annotated in the gene set for cluster 2
FDR_cluster2	Corrected P-value for multiple testing for cluster 2
enrichment_ratio_cluster3	Enrichment ratio between the number of mapped input genes over the expected number of input genes that are annotated in the gene set for cluster 3
FDR_cluster3	Corrected P-value for multiple testing for cluster 3
enrichment_ratio_cluster4	Enrichment ratio between the number of mapped input genes over the expected number of input genes that are annotated in the gene set for cluster 4
FDR_cluster4	Corrected P-value for multiple testing for cluster 4
Table S10	ORA phenotype terms for single-cell cluster markers
gene_set	ID of the gene set
description	Description of the gene set
link	Link to the data source
enrichment_ratio_cluster1	Enrichment ratio between the number of mapped input genes over the expected number of input genes that are annotated in the gene set for cluster 1
FDR_cluster1	Corrected P-value for multiple testing for cluster 1
enrichment_ratio_cluster2	Enrichment ratio between the number of mapped input genes over the expected number of input genes that are annotated in the gene set for cluster 2
FDR_cluster2	Corrected P-value for multiple testing for cluster 2
enrichment_ratio_cluster3	Enrichment ratio between the number of mapped input genes over the expected number of input genes that are annotated in the gene set for cluster 3
FDR_cluster3	Corrected P-value for multiple testing for cluster 3
enrichment_ratio_cluster4	Enrichment ratio between the number of mapped input genes over the expected number of input genes that are annotated in the gene set for cluster 4
FDR_cluster4	Corrected P-value for multiple testing for cluster 4
Table S11	Significant differential splicing events in Srrm2KD 24H cells
gene_symbol	Gene symbol
description	Gene description
splicing_event	VAST-DB splicing event ID
dPSI	estimated percent of inclusion, spliced in or splice site usage difference for mESC Srrm2+/- vs WT
mv	minimal value of difference between PSI between mESC Srrm2+/- and WT reassuring with at least 95% probability that there is a difference
coord	Genomic coordinate of the alternative sequence
type	Type of splicing event (S, C1, C2, C3, ANN: exon skipping events, MIC: Microexon skipping events, IR: intron retention events, Alt3: alternative splice site acceptors, Alt5: Alternative splice donors)
Table S12	Significant differential splicing events in Srrm2KD 72H cells
gene_symbol	Gene symbol
description	Gene description
splicing_event	VAST-DB splicing event ID
dPSI	estimated percent of inclusion, spliced in or splice site usage difference for mESC Srrm2+/- vs WT
mv	minimal value of difference between PSI between mESC Srrm2+/- and WT reassuring with at least 95% probability that there is a difference
coord	Genomic coordinate of the alternative sequence
type	Type of splicing event (S, C1, C2, C3, ANN: exon skipping events, MIC: Microexon skipping events, IR: intron retention events, Alt3: alternative splice site acceptors, Alt5: Alternative splice donors)
Table S13	Expression of transcript isoforms in Srrm2KD 24H and 72H replicates
transcript_id	Transcript IDs per gene
Exp1WTGL224H_S1	Expression (TPM) for control KD 24H replicate 1
Exp1WTGL272H_S2	Expression (TPM) for control KD 72H replicate 1
Exp1WTSRRM224H_S3	Expression (TPM) for Srrm2 KD 24H replicate 1
Exp1WTSRRM272H_S4	Expression (TPM) for Srrm2 KD 72H replicate 1
Exp2WTGL224H_S5	Expression (TPM) for control KD 24H replicate 2
Exp2WTGL272H_S6	Expression (TPM) for control KD 72H replicate 2
Exp2WTSRRM224H_S7	Expression (TPM) for Srrm2 KD 24H replicate 2
Exp2WTSRRM272H_S8	Expression (TPM) for Srrm2 KD 72H replicate 2
Exp3WTGL224H_S9	Expression (TPM) for control KD 24H replicate 3
Exp3WTGL272H_S10	Expression (TPM) for control KD 72H replicate 3
Exp3WTSRRM224H_S11	Expression (TPM) for Srrm2 KD 24H replicate 3
Exp3WTSRRM272H_S12	Expression (TPM) for Srrm2 KD 72H replicate 3
Table S14	Gene expression in Srrm2KD 24H cells
ensemble_id	Ensemble ID
gene_symbol	Gene symbol
description	Gene description
chrom	Chromosome where gene is located
gene_seq_start	Gene start position
gene_seq_end	Gene end position
PValue	p-Value of differential expression for mESC Srrm2+/- vs WT
FDR	Adjusted p-value of differential expression for mESC Srrm2+/- vs WT
Log2FC	Log2 Fold-change of differential expression for mESC Srrm2+/- vs WT
is_DEG	Differential expressed genes classification
gene_biotype	Gene classification
Table S15	Gene expression in Srrm2KD 72H cells
ensemble_id	Ensemble ID
gene_symbol	Gene symbol
description	Gene description
chrom	Chromosome where gene is located
gene_seq_start	Gene start position
gene_seq_end	Gene end position
PValue	p-Value of differential expression for mESC Srrm2+/- vs WT
FDR	Adjusted p-value of differential expression for mESC Srrm2+/- vs WT
Log2FC	Log2 Fold-change of differential expression for mESC Srrm2+/- vs WT
is_DEG	Differential expressed genes classification
gene_biotype	Gene classification
Table S16	Antibodies used in this study
Antibody	Antibody name
Company (Cat#)	Company and catalog number of the antibody
Working dilution	Antibody dilution
Technique	Experimental procedure where the antibody was used

## Sheet: table_s1
ensemble_id	gene_symbol	description	chrom	gene_seq_start	gene_seq_end	PValue	FDR	log2FC	tpms_E14_WT_Repl1_S1	tpms_E14_WT_Repl2_S2	tpms_E14_WT_Repl3_S3	tpms_SRRM2_KO_Repl1_S4	tpms_SRRM2_KO_Repl2_S5	tpms_SRRM2_KO_Repl3_S6	gene_biotype	bio_process	molec_function
ENSMUSG00000000001	Gnai3	guanine nucleotide binding protein (G protein), alpha inhibiting 3 [Source:MGI Symbol;Acc:MGI:95773]	3	108107280	108146146	0.00123628	0.00879051	0.187362	26.0424	22.5834	25.0824	27.7339	26.9025	31.613	protein_coding	G protein-coupled receptor signaling pathway; signal transduction; adenylate cyclase-modulating G protein-coupled receptor signaling pathway; cell cycle; cell division; GTP metabolic process; adenylate cyclase-inhibiting G protein-coupled receptor signaling pathway; positive regulation of superoxide anion generation; negative regulation of apoptotic signaling pathway; dopamine receptor signaling …	GTP binding; GTPase activity; G-protein beta/gamma-subunit complex binding; guanyl nucleotide binding; protein binding; metal ion binding; nucleotide binding; protein domain specific binding; GDP binding; G protein-coupled receptor binding; G protein-coupled serotonin receptor binding; GTPase activating protein binding
ENSMUSG00000000028	Cdc45	cell division cycle 45 [Source:MGI Symbol;Acc:MGI:1338073]	16	18780447	18811987	1.46652e-05	0.000350927	-0.338307	24.5117	23.8166	25.0117	19.1761	17.907	21.6022	protein_coding	DNA replication initiation; cell cycle; DNA replication; double-strand break repair via break-induced replication; regulation of chromatin silencing at telomere; mitotic DNA replication preinitiation complex assembly	chromatin binding; single-stranded DNA binding; DNA replication origin binding
ENSMUSG00000000031	H19	H19, imprinted maternally expressed transcript [Source:MGI Symbol;Acc:MGI:95891]	7	142575529	142578143	1.85406e-06	8.06752e-05	6.45283	0	0	0.0325118	0.903622	1.05167	0.935848	lincRNA	gene silencing by miRNA	#N/A
ENSMUSG00000000058	Cav2	caveolin 2 [Source:MGI Symbol;Acc:MGI:107571]	6	17281185	17289115	0.000238271	0.00265294	2.74967	0.0575483	0.00977258	0.0539659	0.181236	0.146038	0.199678	protein_coding	caveola assembly; mitochondrion organization; negative regulation of cell population proliferation; skeletal muscle fiber development; positive regulation of MAPK cascade; cell differentiation; negative regulation of endothelial cell proliferation; positive regulation of peptidyl-tyrosine phosphorylation; insulin receptor signaling pathway; positive regulation of GTPase activity; receptor-mediate…	protein binding; protein homodimerization activity; SNARE binding; protein kinase binding; molecular adaptor activity; scaffold protein binding; protein-macromolecule adaptor activity; syntaxin binding; phosphoprotein binding; mitogen-activated protein kinase kinase kinase binding; D1 dopamine receptor binding; protein heterodimerization activity
ENSMUSG00000000078	Klf6	Kruppel-like factor 6 [Source:MGI Symbol;Acc:MGI:1346318]	13	5861489	5870393	1.47099e-08	3.3672e-06	1.06435	6.37618	6.00244	6.87613	14.7173	12.1462	14.4996	protein_coding	positive regulation of transcription by RNA polymerase II	RNA polymerase II cis-regulatory region sequence-specific DNA binding; DNA-binding transcription activator activity, RNA polymerase II-specific; sequence-specific double-stranded DNA binding
ENSMUSG00000000088	Cox5a	cytochrome c oxidase subunit 5A [Source:MGI Symbol;Acc:MGI:88474]	9	57521232	57532424	0.00104697	0.00775415	-0.216694	126.529	118.945	131.571	119.278	104.233	116.228	protein_coding	mitochondrial electron transport, cytochrome c to oxygen; proton transmembrane transport; oxidative phosphorylation	metal ion binding; protein binding; cytochrome-c oxidase activity
ENSMUSG00000000120	Ngfr	nerve growth factor receptor (TNFR superfamily, member 16) [Source:MGI Symbol;Acc:MGI:97323]	11	95568818	95587735	0.000963394	0.00738827	-0.599842	0.773149	0.773607	0.68992	0.480141	0.454583	0.591633	protein_coding	signal transduction; response to wounding; negative regulation of apoptotic process; positive regulation of fibroblast proliferation; regulation of gene expression; central nervous system development; positive regulation of neuron projection development; positive regulation of neuron differentiation; neuron apoptotic process; positive regulation of protein kinase B signaling; negative regulation …	protein binding; protein-containing complex binding; calmodulin binding; identical protein binding; small GTPase binding; ubiquitin protein ligase binding; amyloid-beta binding; coreceptor activity; nerve growth factor binding; neurotrophin binding; neurotrophin TRKA receptor binding; death receptor activity; preprotein binding
ENSMUSG00000000125	Wnt3	wingless-type MMTV integration site family, member 3 [Source:MGI Symbol;Acc:MGI:98955]	11	103774150	103817957	0.000387602	0.00378367	2.02954	0.0195648	0.0632934	0.0439477	0.174534	0.175324	0.196013	protein_coding	multicellular organism development; Wnt signaling pathway; positive regulation of gene expression; canonical Wnt signaling pathway; cell morphogenesis; limb development; regulation of gene expression; animal organ morphogenesis; neuron differentiation; anterior/posterior pattern specification; signal transduction; regulation of neurogenesis; canonical Wnt signaling pathway involved in mesenchymal…	signaling receptor binding; cytokine activity; protein binding; receptor ligand activity; frizzled binding; protein domain specific binding
ENSMUSG00000000126	Wnt9a	wingless-type MMTV integration site family, member 9A [Source:MGI Symbol;Acc:MGI:2446084]	11	59306928	59333552	2.16267e-06	9.13728e-05	2.26037	0.135524	0.0983424	0.156147	0.777033	0.49464	0.64229	protein_coding	multicellular organism development; Wnt signaling pathway; animal organ morphogenesis; negative regulation of cell population proliferation; canonical Wnt signaling pathway; negative regulation of cysteine-type endopeptidase activity involved in apoptotic process; negative regulation of cell death; neuron differentiation; positive regulation of smoothened signaling pathway; embryonic skeletal sys…	signaling receptor binding; receptor ligand activity; protein binding; cytokine activity; frizzled binding
ENSMUSG00000000149	Gna12	guanine nucleotide binding protein, alpha 12 [Source:MGI Symbol;Acc:MGI:95767]	5	140758408	140830431	0.00528086	0.0261092	0.210701	3.53884	3.67669	3.83955	4.40566	3.95837	4.82249	protein_coding	G protein-coupled receptor signaling pathway; signal transduction; Rho protein signal transduction; in utero embryonic development; multicellular organism aging; intracellular signal transduction; regulation of cell shape; regulation of fibroblast migration; cell differentiation; adenylate cyclase-modulating G protein-coupled receptor signaling pathway; embryonic digit morphogenesis; regulation o…	GTPase activity; G-protein beta/gamma-subunit complex binding; G protein-coupled receptor binding; guanyl nucleotide binding; metal ion binding; nucleotide binding; GTP binding; protein phosphatase regulator activity; D5 dopamine receptor binding; protein phosphatase 2A binding
ENSMUSG00000000154	Slc22a18	solute carrier family 22 (organic cation transporter), member 18 [Source:MGI Symbol;Acc:MGI:1336884]	7	143473721	143499334	0.000243145	0.0026898	-0.808528	1.0638	0.964153	1.09264	0.613192	0.645521	0.604055	protein_coding	transmembrane transport; xenobiotic transport; xenobiotic detoxification by transmembrane export across the plasma membrane	transmembrane transporter activity; ubiquitin protein ligase binding
ENSMUSG00000000266	Mid2	midline 2 [Source:MGI Symbol;Acc:MGI:1344333]	X	140664599	140767715	2.42549e-05	0.000501647	1.96433	0.0583799	0.0605736	0.069906	0.132454	0.186304	0.127778	protein_coding	regulation of cellular process; positive regulation of transcription, DNA-templated; positive regulation of autophagy; negative regulation of viral transcription; protein localization to microtubule; positive regulation of I-kappaB kinase/NF-kappaB signaling; innate immune response; negative regulation of viral entry into host cell; positive regulation of DNA-binding transcription factor activity…	zinc ion binding; protein binding; metal ion binding; transcription coactivator activity; microtubule binding; enzyme binding; protein homodimerization activity; phosphoprotein binding
ENSMUSG00000000278	Scpep1	serine carboxypeptidase 1 [Source:MGI Symbol;Acc:MGI:1921867]	11	88924020	88955465	0.0015289	0.0103192	-0.251724	30.1456	31.7797	34.1591	28.2032	24.9986	30.127	protein_coding	proteolysis; negative regulation of blood pressure; blood vessel diameter maintenance	serine-type carboxypeptidase activity; hydrolase activity; peptidase activity; carboxypeptidase activity
ENSMUSG00000000296	Tpd52l1	tumor protein D52-like 1 [Source:MGI Symbol;Acc:MGI:1298386]	10	31332380	31445921	0.00225354	0.013711	0.650884	1.13039	1.07628	1.12816	1.85712	1.36293	2.25068	protein_coding	positive regulation of JNK cascade; positive regulation of MAP kinase activity; positive regulation of apoptotic signaling pathway; G2/M transition of mitotic cell cycle	identical protein binding; protein homodimerization activity
ENSMUSG00000000303	Cdh1	cadherin 1 [Source:MGI Symbol;Acc:MGI:88354]	8	106603351	106670246	0.000286032	0.00304843	0.30937	31.8781	31.5549	35.8576	43.3478	37.7434	46.8395	protein_coding	homophilic cell adhesion via plasma membrane adhesion molecules; cell adhesion; cell-cell adhesion; synapse assembly; response to toxic substance; response to organic substance; regulation of gene expression; pituitary gland development; negative regulation of cell-cell adhesion; negative regulation of cell migration; neuron projection development; adherens junction organization; positive regulat…	calcium ion binding; metal ion binding; beta-catenin binding; ankyrin binding; GTPase activating protein binding; identical protein binding; gamma-catenin binding; cell adhesion molecule binding
ENSMUSG00000000305	Cdh4	cadherin 4 [Source:MGI Symbol;Acc:MGI:99218]	2	179442431	179899373	0.00740043	0.0332879	0.966195	0.0642635	0.0380213	0.0619075	0.125678	0.104085	0.115868	protein_coding	homophilic cell adhesion via plasma membrane adhesion molecules; cell adhesion; cell-cell adhesion; cell-cell adhesion via plasma-membrane adhesion molecules; axon guidance; heterophilic cell-cell adhesion via plasma membrane cell adhesion molecules; positive regulation of axon extension	calcium ion binding; metal ion binding; cadherin binding
ENSMUSG00000000308	Ckmt1	creatine kinase, mitochondrial 1, ubiquitous [Source:MGI Symbol;Acc:MGI:99441]	2	121357714	121363737	5.09952e-06	0.00016934	-0.625867	7.90023	8.82039	8.54171	5.24401	5.14947	6.18741	protein_coding	phosphocreatine biosynthetic process; phosphorylation; negative regulation of apoptotic process; negative regulation of protein binding	transferase activity, transferring phosphorus-containing groups; creatine kinase activity; kinase activity; catalytic activity; transferase activity; nucleotide binding; ATP binding; identical protein binding; protein binding
ENSMUSG00000000317	Bcl6b	B cell CLL/lymphoma 6, member B [Source:MGI Symbol;Acc:MGI:1278332]	11	70224128	70229798	5.45501e-05	0.000895511	1.00656	0.368943	0.325542	0.356831	0.632976	0.722011	0.80085	protein_coding	negative regulation of transcription by RNA polymerase II; regulation of transcription by RNA polymerase II; regulation of cytokine production; regulation of cell population proliferation; regulation of immune system process; regulation of inflammatory response; type 2 immune response; regulation of cell differentiation	protein binding; metal ion binding; RNA polymerase II cis-regulatory region sequence-specific DNA binding; DNA-binding transcription repressor activity, RNA polymerase II-specific; DNA binding; sequence-specific double-stranded DNA binding; RNA polymerase II transcription regulatory region sequence-specific DNA binding
ENSMUSG00000000340	Dbt	dihydrolipoamide branched chain transacylase E2 [Source:MGI Symbol;Acc:MGI:105386]	3	116513070	116549976	0.0071938	0.0326768	-0.132589	9.59848	8.55859	9.69	8.59981	8.13586	9.35153	protein_coding	#N/A	acyltransferase activity; transferase activity; ubiquitin protein ligase binding; acetyltransferase activity; lipoic acid binding; dihydrolipoyllysine-residue (2-methylpropanoyl)transferase activity
ENSMUSG00000000365	Rnf17	ring finger protein 17 [Source:MGI Symbol;Acc:MGI:1353419]	14	56402697	56525032	5.1179e-09	1.79313e-06	-0.920195	7.7268	6.6382	7.44754	3.91861	3.70082	4.19362	protein_coding	cell differentiation; spermatogenesis; spermatid development	metal ion binding; identical protein binding
ENSMUSG00000000378	Ccm2	cerebral cavernous malformation 2 [Source:MGI Symbol;Acc:MGI:2384924]	11	6546887	6596744	0.000152281	0.00191139	0.336504	7.03862	6.17649	7.35918	8.24693	8.06658	9.67169	protein_coding	in utero embryonic development; multicellular organism growth; vasculogenesis; heart development; inner ear development; blood vessel development; pericardium development; endothelial cell development; vasculature development; cell-cell junction organization; venous blood vessel morphogenesis; endothelial tube morphogenesis; blood vessel endothelial cell differentiation	protein binding
ENSMUSG00000000385	Tmprss2	transmembrane protease, serine 2 [Source:MGI Symbol;Acc:MGI:1354381]	16	97564684	97611195	0.00573932	0.0277694	3.06284	0	0.0223682	0	0.0825815	0.0767497	0.0553005	protein_coding	proteolysis; endocytosis; positive regulation of viral entry into host cell; protein autoprocessing	protein binding; scavenger receptor activity; serine-type endopeptidase activity; hydrolase activity; peptidase activity; serine-type peptidase activity
ENSMUSG00000000409	Lck	lymphocyte protein tyrosine kinase [Source:MGI Symbol;Acc:MGI:96756]	4	129548344	129573641	0.00701117	0.032024	-0.184609	14.7369	16.1285	16.6279	14.0006	15.2098	15.418	protein_coding	protein phosphorylation; positive regulation of gene expression; innate immune response; B cell receptor signaling pathway; phosphorylation; intracellular signal transduction; cell differentiation; response to xenobiotic stimulus; protein dephosphorylation; release of sequestered calcium ion into cytosol; positive regulation of intrinsic apoptotic signaling pathway; T cell differentiation; activa…	ATP binding; protein binding; protein kinase activity; protein tyrosine kinase activity; protein-containing complex binding; transferase activity; antigen binding; nucleotide binding; kinase activity; CD4 receptor binding; transmembrane receptor protein tyrosine kinase activity; identical protein binding; protein serine/threonine phosphatase activity; non-membrane spanning protein tyrosine kinase…
ENSMUSG00000000486	Sept1	septin 1 [Source:MGI Symbol;Acc:MGI:1858916]	7	127214447	127218498	1.7298e-07	1.67906e-05	-0.861575	85.3038	85.451	81.4145	48.0057	48.3896	49.2256	protein_coding	cell cycle; cell division; cellular protein localization; cytoskeleton-dependent cytokinesis; regulation of exocytosis; spindle assembly involved in female meiosis; meiotic metaphase plate congression	GTP binding; nucleotide binding; identical protein binding; GTPase activity; molecular adaptor activity
ENSMUSG00000000489	Pdgfb	platelet derived growth factor, B polypeptide [Source:MGI Symbol;Acc:MGI:97528]	15	79995900	80014808	0.00395641	0.0209065	0.568257	0.643613	0.84739	0.752439	1.09259	1.18623	1.1461	protein_coding	regulation of cellular process; positive regulation of cell division; positive regulation of endothelial cell proliferation; monocyte chemotaxis; protein phosphorylation; positive regulation of cell population proliferation; response to wounding; negative regulation of phosphatidylinositol biosynthetic process; negative regulation of platelet activation; positive regulation of gene expression; ne…	growth factor activity; platelet-derived growth factor receptor binding; collagen binding; superoxide-generating NADPH oxidase activator activity; chemoattractant activity; identical protein binding; protein homodimerization activity; protein heterodimerization activity; platelet-derived growth factor binding
ENSMUSG00000000531	Grasp	trafficking regulator and scaffold protein tamalin [Source:MGI Symbol;Acc:MGI:1860303]	15	101224207	101232755	0.00226621	0.013766	-0.265436	5.95328	5.34672	6.18828	5.3333	4.58469	5.03396	protein_coding	signal transduction; protein localization; intracellular protein transport; regulation of neurotransmitter receptor transport, endosome to postsynaptic membrane	protein binding; small GTPase binding; identical protein binding; PDZ domain binding
ENSMUSG00000000532	Acvr1b	activin A receptor, type 1B [Source:MGI Symbol;Acc:MGI:1338944]	15	101174067	101213679	0.00173069	0.011296	-0.260871	4.22599	4.10613	4.02884	3.70961	3.27448	3.61034	protein_coding	protein phosphorylation; transmembrane receptor protein serine/threonine kinase signaling pathway; in utero embryonic development; negative regulation of gene expression; positive regulation of gene expression; positive regulation of transcription by RNA polymerase II; phosphorylation; G1/S transition of mitotic cell cycle; nervous system development; signal transduction; regulation of transcript…	ATP binding; transmembrane receptor protein serine/threonine kinase activity; protein kinase activity; transferase activity; metal ion binding; nucleotide binding; kinase activity; protein serine/threonine kinase activity; protein binding; SMAD binding; growth factor binding; activin binding; activin-activated receptor activity; inhibin binding; activin receptor activity, type I
ENSMUSG00000000538	Tom1l2	target of myb1-like 2 (chicken) [Source:MGI Symbol;Acc:MGI:2443306]	11	60226714	60352905	0.0123073	0.0490495	-0.2994	1.36453	0.96989	1.02522	1.01622	0.798223	0.887716	protein_coding	protein transport; signal transduction; negative regulation of mitotic nuclear division; intracellular protein transport	phosphatidylinositol binding; ubiquitin binding; protein kinase binding; clathrin binding
ENSMUSG00000000544	Gpa33	glycoprotein A33 (transmembrane) [Source:MGI Symbol;Acc:MGI:1891703]	1	166130238	166166510	1.55152e-06	7.04247e-05	-0.514224	32.8617	31.8415	36.6245	24.5475	21.824	27.1662	protein_coding	#N/A	#N/A
ENSMUSG00000000594	Gm2a	GM2 ganglioside activator protein [Source:MGI Symbol;Acc:MGI:95762]	11	55098115	55113029	0.0112371	0.0459584	-0.287112	2.71984	3.0296	3.05131	2.18997	2.39735	2.84937	protein_coding	ganglioside catabolic process; lipid metabolic process; sphingolipid metabolic process; neuromuscular process controlling balance; lipid transport; learning or memory; nervous system process; oligosaccharide catabolic process; lipid storage	enzyme activator activity; hydrolase activity; lipid transporter activity; beta-N-acetylhexosaminidase activity
ENSMUSG00000000605	Clcn4-2	chloride channel, voltage-sensitive 4 [Source:MGI Symbol;Acc:MGI:104571]	7	7282316	7299511	0.00495339	0.0248892	0.472332	0.523867	0.401289	0.412721	0.690999	0.562378	0.649552	protein_coding	transmembrane transport; chloride transport; ion transport; ion transmembrane transport; proton transmembrane transport; non-motile cilium assembly	voltage-gated chloride channel activity; nucleotide binding; ATP binding; antiporter activity; solute:proton antiporter activity; chloride channel activity
ENSMUSG00000000631	Myo18a	myosin XVIIIA [Source:MGI Symbol;Acc:MGI:2667185]	11	77763246	77865980	1.44177e-05	0.000345879	0.406164	5.07724	4.48276	3.95873	4.49133	4.87434	4.78234	protein_coding	negative regulation of apoptotic process; cellular response to interferon-gamma; cell migration; Golgi organization; positive regulation of protein secretion; Golgi ribbon formation; regulation of macrophage activation; actomyosin structure organization; Golgi vesicle budding; asymmetric Golgi ribbon formation; positive regulation of opsonization	ATP binding; protein binding; actin filament binding; motor activity; nucleotide binding; ADP binding; actin binding
ENSMUSG00000000708	Kat2b	K(lysine) acetyltransferase 2B [Source:MGI Symbol;Acc:MGI:1343094]	17	53566861	53672720	1.63008e-05	0.000378538	-0.324429	25.8525	20.8493	26.3372	21.0113	21.3578	21.0138	protein_coding	regulation of transcription, DNA-templated; histone acetylation; positive regulation of transcription by RNA polymerase II; chromatin remodeling; negative regulation of cell population proliferation; cell cycle; positive regulation of transcription, DNA-templated; rhythmic process; heart development; histone H3 acetylation; protein acetylation; regulation of protein ADP-ribosylation; N-terminal p…	protein binding; N-acetyltransferase activity; histone acetyltransferase activity; transferase activity; acyltransferase activity; RNA polymerase II transcription regulatory region sequence-specific DNA binding; chromatin binding; transcription coregulator activity; transcription coactivator activity; histone deacetylase binding; protein kinase binding; diamine N-acetyltransferase activity; lysin…
ENSMUSG00000000711	Rab5b	RAB5B, member RAS oncogene family [Source:MGI Symbol;Acc:MGI:105938]	10	128677193	128696268	0.000761199	0.00624643	-0.233726	13.9641	13.2756	15.4335	12.5316	11.7206	12.9976	protein_coding	protein transport; endosome organization; regulation of endocytosis; intracellular protein transport; antigen processing and presentation; plasma membrane to endosome transport; endocytosis	GTP binding; GTPase activity; hydrolase activity; nucleotide binding; GTP-dependent protein binding; GDP binding; G protein activity; protein binding
ENSMUSG00000000730	Dnmt3l	DNA (cytosine-5-)-methyltransferase 3-like [Source:MGI Symbol;Acc:MGI:1859287]	10	78041947	78063622	1.63399e-05	0.000378559	0.659053	20.9111	16.1992	20.2666	30.6522	26.1921	36.7515	protein_coding	regulation of gene expression; DNA methylation; in utero embryonic development; spermatogenesis; genetic imprinting; regulation of catalytic activity; cell differentiation; methylation; male meiosis I; negative regulation of transcription, DNA-templated; DNA metabolic process; DNA methylation involved in gamete generation; placenta development; stem cell differentiation; DNA methylation on cytosi…	enzyme regulator activity; enzyme binding; protein binding; transferase activity; metal ion binding; methyltransferase activity; enzyme activator activity
ENSMUSG00000000732	Icosl	icos ligand [Source:MGI Symbol;Acc:MGI:1354701]	10	78069360	78079525	0.00445826	0.0229997	0.94681	0.16489	0.103133	0.104615	0.261344	0.180978	0.302435	protein_coding	signal transduction; immune system process; adaptive immune response; regulation of cytokine production; T cell receptor signaling pathway; B cell activation; isotype switching; T cell activation; positive regulation of interleukin-4 production; positive regulation of activated T cell proliferation	protein binding; identical protein binding; signaling receptor binding
ENSMUSG00000000738	Spg7	SPG7, paraplegin matrix AAA peptidase subunit [Source:MGI Symbol;Acc:MGI:2385906]	8	123062942	123097760	7.39063e-05	0.00113455	0.269899	14.2272	13.6983	14.3111	17.0774	14.822	17.7789	protein_coding	proteolysis; cellular component organization; mitochondrion organization; cell adhesion; regulation of cell adhesion; regulation of mitochondrial membrane permeability; anterograde axonal transport; mitochondrial protein processing; protein-containing complex assembly; mitochondrial outer membrane permeabilization involved in programmed cell death	zinc ion binding; ATP binding; ATP-dependent peptidase activity; metalloendopeptidase activity; ATPase; hydrolase activity; peptidase activity; metallopeptidase activity; metal ion binding; nucleotide binding; protein binding
ENSMUSG00000000743	Chmp1a	charged multivesicular body protein 1A [Source:MGI Symbol;Acc:MGI:1920159]	8	123204264	123212763	0.00308532	0.0173034	0.184317	14.5528	12.6069	14.9534	16.1224	14.406	17.6131	protein_coding	vesicle-mediated transport; vacuolar transport; mitotic chromosome condensation; negative regulation of cell cycle; protein transport; cell cycle; cell division; negative regulation of transcription, DNA-templated; mitotic metaphase plate congression; regulation of centrosome duplication; regulation of mitotic spindle assembly; nucleus organization; gene silencing; late endosome to vacuole transp…	protein binding; identical protein binding; protein homodimerization activity; protein domain specific binding
ENSMUSG00000000753	Serpinf1	serine (or cysteine) peptidase inhibitor, clade F, member 1 [Source:MGI Symbol;Acc:MGI:108080]	11	75409769	75422701	0.00185974	0.0119084	0.838575	0.525627	0.643005	0.546548	1.06589	1.10823	1.31537	protein_coding	negative regulation of angiogenesis; positive regulation of neurogenesis; negative regulation of gene expression; positive regulation of neuron projection development; negative regulation of inflammatory response; response to organic cyclic compound; negative regulation of endopeptidase activity; negative regulation of neuron death; negative regulation of endothelial cell migration; short-term me…	serine-type endopeptidase inhibitor activity
ENSMUSG00000000776	Polr3d	polymerase (RNA) III (DNA directed) polypeptide D [Source:MGI Symbol;Acc:MGI:1914315]	14	70438748	70443471	0.00609186	0.029008	0.176424	9.53919	8.35485	9.20969	10.9074	9.34433	11.3251	protein_coding	transcription by RNA polymerase III; defense response to virus; immune system process; innate immune response; positive regulation of interferon-beta production; positive regulation of innate immune response	DNA binding; chromatin binding; DNA-directed 5'-3' RNA polymerase activity
ENSMUSG00000000792	Slc5a5	solute carrier family 5 (sodium iodide symporter), member 5 [Source:MGI Symbol;Acc:MGI:2149330]	8	70882889	70892757	0.00312319	0.0174847	0.787221	0.185441	0.166633	0.259897	0.318297	0.35142	0.412911	protein_coding	transmembrane transport; thyroid hormone generation; iodide transport; cellular response to cAMP; cellular response to gonadotropin stimulus; iodide transmembrane transport	transmembrane transporter activity; sodium:iodide symporter activity; iodide transmembrane transporter activity
ENSMUSG00000000805	Car4	carbonic anhydrase 4 [Source:MGI Symbol;Acc:MGI:1096574]	11	84957786	84966044	1.16707e-05	0.000296913	2.52197	0.206239	0.128401	0.108324	0.790439	0.84892	1.12911	protein_coding	bicarbonate transport; regulation of pH; one-carbon metabolic process; carbon dioxide transport	zinc ion binding; carbonate dehydratase activity; metal ion binding; lyase activity; protein binding; hydro-lyase activity
ENSMUSG00000000826	Dnajc5	DnaJ heat shock protein family (Hsp40) member C5 [Source:MGI Symbol;Acc:MGI:892995]	2	181520485	181555133	0.00194206	0.0122661	0.225575	10.8559	11.0126	11.6268	14.2962	11.8871	14.5281	protein_coding	negative regulation of neuron apoptotic process; regulation of synaptic vesicle cycle; chaperone-mediated protein folding	protein binding; ATP-dependent protein binding
ENSMUSG00000000901	Mmp11	matrix metallopeptidase 11 [Source:MGI Symbol;Acc:MGI:97008]	10	75923222	75932502	2.55112e-05	0.000517937	-0.466158	9.64544	10.3114	11.2794	7.15167	7.15669	6.72858	protein_coding	proteolysis; multicellular organism development; negative regulation of fat cell differentiation; extracellular matrix organization; collagen catabolic process; collagen fibril organization; basement membrane organization	zinc ion binding; metallopeptidase activity; metalloendopeptidase activity; metal ion binding; hydrolase activity; peptidase activity
ENSMUSG00000000948	Snrpn	predicted gene, 38393 [Source:MGI Symbol;Acc:MGI:5613898]	7	59974149	60005064	0.000109753	0.00151635	0.508468	20.8246	15.6566	19.8128	24.8732	23.13	28.7294	protein_coding	#N/A	ATPase binding
ENSMUSG00000000957	Mmp14	matrix metallopeptidase 14 (membrane-inserted) [Source:MGI Symbol;Acc:MGI:101900]	14	54431604	54441258	9.73543e-05	0.00139178	0.458558	1.71761	1.66313	1.785	2.4285	2.22072	2.66712	protein_coding	proteolysis; lung development; tissue remodeling; positive regulation of cell growth; ossification; bone development; cell migration; embryonic cranial skeleton morphogenesis; response to hormone; extracellular matrix organization; collagen catabolic process; zymogen activation; positive regulation of cell migration; positive regulation of myotube differentiation; chondrocyte proliferation; negat…	zinc ion binding; metallopeptidase activity; metalloendopeptidase activity; metal ion binding; hydrolase activity; peptidase activity; integrin binding; endopeptidase activity; metalloaminopeptidase activity
ENSMUSG00000001025	S100a6	S100 calcium binding protein A6 (calcyclin) [Source:MGI Symbol;Acc:MGI:1339467]	3	90612894	90614414	8.15544e-07	4.57925e-05	2.97488	1.18389	0.510164	1.13956	6.48477	7.52625	8.96693	protein_coding	ion transmembrane transport	calcium ion binding; protein binding; metal ion binding; zinc ion binding; calcium-dependent protein binding; protein homodimerization activity; S100 protein binding; tropomyosin binding; ion transmembrane transporter activity
ENSMUSG00000001036	Epn2	epsin 2 [Source:MGI Symbol;Acc:MGI:1333766]	11	61517249	61579687	0.000478752	0.00442904	-0.209094	11.3601	11.5842	12.6163	10.2594	8.90177	10.7518	protein_coding	endocytosis; in utero embryonic development; embryonic organ development; regulation of endocytosis; negative regulation of vascular endothelial growth factor receptor signaling pathway; Notch signaling pathway; positive regulation of Notch signaling pathway; negative regulation of sprouting angiogenesis	lipid binding; phospholipid binding; clathrin binding
ENSMUSG00000001053	N4bp3	NEDD4 binding protein 3 [Source:MGI Symbol;Acc:MGI:2442218]	11	51643063	51650842	0.000539127	0.0048386	-0.242384	15.7489	15.9991	16.2313	13.2121	12.7883	15.1241	protein_coding	biological_process; nervous system development	protein binding
ENSMUSG00000001054	Rmnd5b	required for meiotic nuclear division 5 homolog B [Source:MGI Symbol;Acc:MGI:1913339]	11	51623671	51635896	0.00146678	0.00999035	-0.206961	23.4907	19.3057	21.6793	19.0221	18.0375	19.8786	protein_coding	protein ubiquitination; proteasome-mediated ubiquitin-dependent protein catabolic process	ubiquitin-protein transferase activity; protein binding; ubiquitin protein ligase activity; transferase activity; metal ion binding
ENSMUSG00000001056	Nhp2	NHP2 ribonucleoprotein [Source:MGI Symbol;Acc:MGI:1098547]	11	51619735	51623714	0.00930035	0.0396927	0.149165	123.485	119.14	137.234	146.303	135.804	153.533	protein_coding	telomere maintenance via telomerase; ribosome biogenesis; rRNA processing; maturation of LSU-rRNA; snoRNA guided rRNA pseudouridine synthesis; rRNA pseudouridine synthesis; snRNA pseudouridine synthesis; cleavage involved in rRNA processing	RNA binding; mRNA 3'-UTR binding; U3 snoRNA binding; protein binding; box H/ACA snoRNA binding; telomerase RNA binding
ENSMUSG00000001082	Mfsd10	major facilitator superfamily domain containing 10 [Source:MGI Symbol;Acc:MGI:1915544]	5	34633642	34637212	0.000558999	0.00496515	-0.287352	10.8696	10.4672	10.8285	8.99714	8.28969	9.69793	protein_coding	transmembrane transport; apoptotic process; sodium-independent organic anion transport	transmembrane transporter activity; organic anion transmembrane transporter activity
ENSMUSG00000001098	Kctd10	potassium channel tetramerisation domain containing 10 [Source:MGI Symbol;Acc:MGI:2141207]	5	114363567	114380515	1.62102e-06	7.21944e-05	0.53877	5.55121	5.14996	5.76821	8.11023	7.57498	10.0287	protein_coding	protein homooligomerization; angiogenesis; negative regulation of Notch signaling pathway; protein ubiquitination; proteasome-mediated ubiquitin-dependent protein catabolic process; heart development; ubiquitin-dependent protein catabolic process; negative regulation of Rho protein signal transduction	protein binding; identical protein binding; ubiquitin-protein transferase activity; Notch binding
ENSMUSG00000001119	Col6a1	collagen, type VI, alpha 1 [Source:MGI Symbol;Acc:MGI:88459]	10	76708792	76726168	0.00172535	0.0112767	1.3871	0.0558821	0.0298626	0.0200465	0.123054	0.0666985	0.0913347	protein_coding	cellular response to amino acid stimulus; cell adhesion; endodermal cell differentiation	collagen binding; extracellular matrix structural constituent conferring tensile strength; platelet-derived growth factor binding
ENSMUSG00000001120	Pcbp3	poly(rC) binding protein 3 [Source:MGI Symbol;Acc:MGI:1890470]	10	76761857	76961887	0.00392229	0.0207784	0.314678	2.99039	3.16424	2.82766	3.45831	2.79564	4.4366	protein_coding	negative regulation of transcription by RNA polymerase II; regulation of gene expression; regulation of RNA metabolic process	RNA binding; nucleic acid binding; DNA binding; mRNA binding; double-stranded DNA binding; DNA-binding transcription repressor activity, RNA polymerase II-specific; C-rich single-stranded DNA binding
ENSMUSG00000001127	Araf	Araf proto-oncogene, serine/threonine kinase [Source:MGI Symbol;Acc:MGI:88065]	X	20797814	20860519	0.0045876	0.023475	-0.157132	14.1626	13.3853	14.6045	13.3858	13.2506	13.7813	protein_coding	protein phosphorylation; signal transduction; intracellular signal transduction; negative regulation of apoptotic process; phosphorylation; positive regulation of peptidyl-serine phosphorylation; regulation of TOR signaling; MAPK cascade; regulation of proteasomal ubiquitin-dependent protein catabolic process	protein kinase activity; ATP binding; nucleotide binding; protein serine kinase activity; protein threonine kinase activity; protein binding; transferase activity; metal ion binding; kinase activity; protein serine/threonine kinase activity; MAP kinase kinase kinase activity
ENSMUSG00000001128	Cfp	complement factor properdin [Source:MGI Symbol;Acc:MGI:97545]	X	20925454	20931555	0.00022104	0.00251131	-0.780479	1.2507	1.37623	1.46612	1.10191	1.1122	0.975699	protein_coding	immune system process; innate immune response; complement activation, alternative pathway	#N/A
ENSMUSG00000001131	Timp1	tissue inhibitor of metalloproteinase 1 [Source:MGI Symbol;Acc:MGI:98752]	X	20870166	20874735	0.00363466	0.0195723	-0.461182	12.669	16.4586	16.6621	12.1646	11.067	11.5225	protein_coding	negative regulation of apoptotic process; positive regulation of cell population proliferation; signal transduction; negative regulation of peptidase activity; regulation of integrin-mediated signaling pathway; negative regulation of endopeptidase activity; response to hormone; negative regulation of membrane protein ectodomain proteolysis; negative regulation of catalytic activity; connective ti…	protein binding; metalloendopeptidase inhibitor activity; metal ion binding; zinc ion binding; cytokine activity; growth factor activity; enzyme inhibitor activity; peptidase inhibitor activity; protease binding
ENSMUSG00000001134	Uxt	ubiquitously expressed prefoldin like chaperone [Source:MGI Symbol;Acc:MGI:1277988]	X	20941722	20962017	0.00781993	0.0347338	-0.183463	29.0341	24.4821	26.3504	26.5571	22.8137	26.8805	protein_coding	negative regulation of transcription by RNA polymerase II; regulation of transcription by RNA polymerase II; apoptotic process; centrosome cycle; microtubule cytoskeleton organization	transcription corepressor activity; chromatin binding; transcription coregulator activity; beta-tubulin binding
ENSMUSG00000001175	Calm1	calmodulin 1 [Source:MGI Symbol;Acc:MGI:88251]	12	100199435	100209806	0.00163003	0.0108448	0.177969	34.1092	28.2671	31.6026	36.5739	32.9095	39.3429	protein_coding	regulation of heart rate; regulation of release of sequestered calcium ion into cytosol by sarcoplasmic reticulum; regulation of ryanodine-sensitive calcium-release channel activity; positive regulation of protein dephosphorylation; regulation of cytokinesis; establishment of protein localization to membrane; response to calcium ion; mitochondrion-endoplasmic reticulum membrane tethering; detecti…	calcium ion binding; metal ion binding; enzyme regulator activity; protein binding; calcium-dependent protein binding; ion channel binding; protein kinase binding; protein domain specific binding; protein N-terminus binding; titin binding; adenylate cyclase binding; disordered domain specific binding; nitric-oxide synthase binding; calcium channel inhibitor activity; phosphatidylinositol 3-kinase…
ENSMUSG00000001211	Agpat3	1-acylglycerol-3-phosphate O-acyltransferase 3 [Source:MGI Symbol;Acc:MGI:1336186]	10	78269178	78352489	0.00826051	0.0362436	0.22008	7.62657	7.62855	9.34299	11.2003	8.86345	10.5995	protein_coding	lipid metabolic process; phospholipid biosynthetic process; CDP-diacylglycerol biosynthetic process	acyltransferase activity; transferase activity; 1-acylglycerol-3-phosphate O-acyltransferase activity; lysophosphatidic acid acyltransferase activity
ENSMUSG00000001229	Dpp9	dipeptidylpeptidase 9 [Source:MGI Symbol;Acc:MGI:2443967]	17	56186682	56218889	0.00187685	0.0119774	0.336641	1.63042	1.60059	1.9247	2.1262	2.13045	2.42956	protein_coding	proteolysis	serine-type peptidase activity; hydrolase activity; peptidase activity; aminopeptidase activity; identical protein binding; dipeptidyl-peptidase activity
ENSMUSG00000001248	Gramd1a	GRAM domain containing 1A [Source:MGI Symbol;Acc:MGI:105490]	7	31130127	31155896	1.36623e-05	0.000333815	-0.473796	7.15014	6.68158	7.38535	5.07111	4.63341	5.87996	protein_coding	autophagy; intermembrane lipid transfer; lipid transport; sterol transport; cellular response to cholesterol	lipid binding; cholesterol transfer activity; cholesterol binding
ENSMUSG00000001249	Hpn	hepsin [Source:MGI Symbol;Acc:MGI:1196620]	7	31098725	31115290	0.00277492	0.0159938	0.658926	0.981287	1.3591	1.26203	2.16698	1.23784	1.44513	protein_coding	proteolysis; regulation of cell shape; negative regulation of epithelial to mesenchymal transition; positive regulation of plasminogen activation; positive regulation of cell growth; basement membrane disassembly; negative regulation of apoptotic process; positive regulation by host of viral transcription; negative regulation of epithelial cell proliferation; positive regulation of hepatocyte pro…	serine-type peptidase activity; serine-type endopeptidase activity; serine-type exopeptidase activity; hydrolase activity; peptidase activity
ENSMUSG00000001270	Ckb	creatine kinase, brain [Source:MGI Symbol;Acc:MGI:88407]	12	111669355	111672338	0.00049023	0.00449785	-0.272586	77.317	77.5006	84.2562	71.4852	60.959	72.2666	protein_coding	phosphocreatine biosynthetic process; phosphorylation; cellular chloride ion homeostasis; brain development; cerebellum development	catalytic activity; transferase activity, transferring phosphorus-containing groups; creatine kinase activity; kinase activity; protein binding; transferase activity; nucleotide binding; ATP binding; ubiquitin protein ligase binding
ENSMUSG00000001281	Itgb7	integrin beta 7 [Source:MGI Symbol;Acc:MGI:96616]	15	102215995	102231935	2.56523e-05	0.000518028	-0.605754	3.63861	3.26435	3.5092	2.20337	2.45486	2.36683	protein_coding	cell adhesion; cell-matrix adhesion; integrin-mediated signaling pathway; cell migration; cell adhesion mediated by integrin; substrate adhesion-dependent cell spreading; receptor clustering; leukocyte migration; heterotypic cell-cell adhesion; leukocyte tethering or rolling; T cell migration; cell-matrix adhesion involved in ameboidal cell migration	signaling receptor activity; integrin binding; cell adhesion molecule binding
ENSMUSG00000001288	Rarg	retinoic acid receptor, gamma [Source:MGI Symbol;Acc:MGI:97858]	15	102234938	102257517	8.28751e-07	4.58672e-05	0.469315	16.9931	17.4164	17.8194	23.8146	23.9734	27.2756	protein_coding	regulation of transcription, DNA-templated; retinoic acid receptor signaling pathway; cellular response to leukemia inhibitory factor; positive regulation of gene expression; positive regulation of transcription by RNA polymerase II; positive regulation of cell population proliferation; regulation of gene expression; multicellular organism growth; negative regulation of cell differentiation; nega…	DNA binding; zinc ion binding; DNA-binding transcription factor activity; sequence-specific DNA binding; nuclear receptor activity; protein binding; chromatin binding; metal ion binding; RNA polymerase II cis-regulatory region sequence-specific DNA binding; sequence-specific double-stranded DNA binding; retinoid X receptor binding
ENSMUSG00000001300	Efnb2	ephrin B2 [Source:MGI Symbol;Acc:MGI:105097]	8	8617434	8660773	4.59465e-06	0.000155299	1.48874	0.169124	0.142458	0.175251	0.480747	0.416406	0.525989	protein_coding	ephrin receptor signaling pathway; positive regulation of cell population proliferation; negative regulation of neuron projection development; nervous system development; cell differentiation; cell adhesion; angiogenesis; blood vessel morphogenesis; negative regulation of keratinocyte proliferation; axon guidance; lymph vessel development; cell migration involved in sprouting angiogenesis; animal…	ephrin receptor binding; signaling receptor binding; protein binding
ENSMUSG00000001334	Fndc5	fibronectin type III domain containing 5 [Source:MGI Symbol;Acc:MGI:1917614]	4	129136999	129144593	0.00010207	0.00144718	1.22443	0.200335	0.161291	0.145092	0.401897	0.411837	0.401279	protein_coding	signal transduction; positive regulation of brown fat cell differentiation; response to muscle activity	protein binding; hormone activity
ENSMUSG00000001349	Cnn1	calponin 1 [Source:MGI Symbol;Acc:MGI:104979]	9	22099281	22109630	9.26116e-09	2.69685e-06	3.14698	0.19273	0.13789	0.181224	1.7224	1.39895	1.5249	protein_coding	actomyosin structure organization; negative regulation of vascular associated smooth muscle cell proliferation	protein binding; actin binding; calmodulin binding
ENSMUSG00000001366	Fbxo9	f-box protein 9 [Source:MGI Symbol;Acc:MGI:1918788]	9	78081499	78109065	0.00377329	0.0201382	0.268457	3.56366	3.85278	3.89189	4.12436	4.0466	4.60197	protein_coding	SCF-dependent proteasomal ubiquitin-dependent protein catabolic process; protein ubiquitination; fat cell differentiation; innate immune response; regulation of TOR signaling	protein binding
ENSMUSG00000001376	Ccdc132	VPS50 EARP/GARPII complex subunit [Source:MGI Symbol;Acc:MGI:1920538]	6	3498382	3603319	0.00249414	0.0148224	-0.189364	20.5611	17.056	19.4502	16.5499	16.0134	19.1511	protein_coding	retrograde transport, endosome to Golgi; endocytic recycling; protein transport	SNARE binding
ENSMUSG00000001419	Mef2d	myocyte enhancer factor 2D [Source:MGI Symbol;Acc:MGI:99533]	3	88142372	88172086	0.000786946	0.00639833	0.611758	1.00759	0.686751	0.585374	1.25456	1.00429	1.30433	protein_coding	positive regulation of transcription by RNA polymerase II; nervous system development; osteoblast differentiation; regulation of transcription by RNA polymerase II; cell differentiation; positive regulation of transcription, DNA-templated; skeletal muscle cell differentiation; apoptotic process; regulation of transcription, DNA-templated; chondrocyte differentiation; positive regulation of vascul…	DNA binding; protein dimerization activity; RNA polymerase II transcription regulatory region sequence-specific DNA binding; DNA-binding transcription activator activity, RNA polymerase II-specific; protein binding; RNA polymerase II cis-regulatory region sequence-specific DNA binding; DNA-binding transcription factor activity, RNA polymerase II-specific; DNA-binding transcription factor activity…
ENSMUSG00000001420	Tmem79	transmembrane protein 79 [Source:MGI Symbol;Acc:MGI:1919163]	3	88328655	88336148	0.00011553	0.00157207	0.617386	2.84897	2.75856	2.9278	3.73901	4.28571	4.55261	protein_coding	establishment of skin barrier; cuticle development; regulated exocytosis; hair follicle morphogenesis; positive regulation of epidermis development; epithelial cell maturation; cornification	identical protein binding
ENSMUSG00000001435	Col18a1	collagen, type XVIII, alpha 1 [Source:MGI Symbol;Acc:MGI:88451]	10	77052178	77166548	5.8402e-05	0.000943203	0.463398	8.82852	7.64277	9.09129	11.4817	9.96517	12.6445	protein_coding	positive regulation of cell population proliferation; angiogenesis; cell adhesion; extracellular matrix organization; endothelial cell morphogenesis; positive regulation of cell migration; positive regulation of endothelial cell apoptotic process	metal ion binding; protein binding; identical protein binding; extracellular matrix structural constituent; extracellular matrix structural constituent conferring tensile strength
ENSMUSG00000001467	Cyp51	cytochrome P450, family 51 [Source:MGI Symbol;Acc:MGI:106040]	5	4081145	4104746	0.00303688	0.0170874	0.22679	21.969	18.7512	23.3723	23.8088	22.8596	31.1778	protein_coding	lipid metabolic process; steroid metabolic process; cholesterol metabolic process; steroid biosynthetic process; cholesterol biosynthetic process; sterol biosynthetic process; sterol metabolic process; demethylation; negative regulation of amyloid-beta clearance; negative regulation of protein catabolic process; negative regulation of protein secretion; positive regulation of oocyte development; …	monooxygenase activity; heme binding; iron ion binding; oxidoreductase activity, acting on paired donors, with incorporation or reduction of molecular oxygen; metal ion binding; oxidoreductase activity; sterol 14-demethylase activity
ENSMUSG00000001473	Tubb6	tubulin, beta 6 class V [Source:MGI Symbol;Acc:MGI:1915201]	18	67390717	67402748	4.54654e-10	4.16356e-07	1.28735	11.3823	11.0122	10.9669	27.5063	26.1397	30.4898	protein_coding	microtubule-based process; cytoskeleton organization; microtubule cytoskeleton organization; mitotic cell cycle	GTP binding; GTPase activity; structural constituent of cytoskeleton; nucleotide binding
ENSMUSG00000001482	Def8	differentially expressed in FDCP 8 [Source:MGI Symbol;Acc:MGI:1346331]	8	123442986	123463270	0.00192036	0.0121732	0.240124	7.95512	8.59254	8.84443	9.88587	9.25561	12.3435	protein_coding	intracellular signal transduction; positive regulation of bone resorption; lysosome localization; positive regulation of ruffle assembly; cellular process	metal ion binding; protein binding
ENSMUSG00000001506	Col1a1	collagen, type I, alpha 1 [Source:MGI Symbol;Acc:MGI:88467]	11	94936224	94953042	0.000419702	0.00401572	1.13271	0.0479264	0.0843663	0.0462629	0.101946	0.104823	0.194958	protein_coding	sensory perception of sound; cellular response to amino acid stimulus; skeletal system development; skin development; positive regulation of transcription, DNA-templated; skeletal system morphogenesis; face morphogenesis; wound healing; extracellular matrix organization; collagen fibril organization; blood vessel development; skin morphogenesis; embryonic skeletal system development; positive reg…	protein binding; extracellular matrix structural constituent; metal ion binding; identical protein binding; protease binding; extracellular matrix structural constituent conferring tensile strength; platelet-derived growth factor binding
ENSMUSG00000001507	Itga3	integrin alpha 3 [Source:MGI Symbol;Acc:MGI:96602]	11	95044474	95076801	6.43762e-11	1.31025e-07	2.66527	0.986849	0.637744	1.3009	4.87283	5.39096	5.24532	protein_coding	cell adhesion; lung development; positive regulation of gene expression; positive regulation of neuron projection development; skin development; regulation of Wnt signaling pathway; nephron development; integrin-mediated signaling pathway; memory; neuron migration; positive regulation of cell-substrate adhesion; regulation of transforming growth factor beta receptor signaling pathway; negative re…	protein binding; protein-containing complex binding; protein heterodimerization activity; protease binding; integrin binding; protein domain specific binding; fibronectin binding; collagen binding; laminin binding
ENSMUSG00000001517	Foxm1	forkhead box M1 [Source:MGI Symbol;Acc:MGI:1347487]	6	128362967	128375893	0.00353422	0.0191788	0.251949	4.92125	3.76778	3.95176	5.21587	4.81788	5.43698	protein_coding	regulation of transcription, DNA-templated; G2/M transition of mitotic cell cycle; negative regulation of transcription by RNA polymerase II; DNA damage response, signal transduction by p53 class mediator resulting in transcription of p21 class mediator; positive regulation of cell population proliferation; negative regulation of stress-activated MAPK cascade; negative regulation of transcription…	DNA binding; DNA-binding transcription factor activity; sequence-specific DNA binding; RNA polymerase II transcription regulatory region sequence-specific DNA binding; protein kinase binding
ENSMUSG00000001552	Jup	junction plakoglobin [Source:MGI Symbol;Acc:MGI:96650]	11	100368958	100397763	2.12059e-05	0.00045612	0.423577	8.58455	7.42674	8.11245	11.803	9.9099	12.7543	protein_coding	cell adhesion; desmosome assembly; positive regulation of angiogenesis; cell migration; skin development; regulation of cell population proliferation; cell-cell adhesion; positive regulation of transcription by RNA polymerase II; positive regulation of cell-matrix adhesion; protein localization to plasma membrane; positive regulation of DNA-binding transcription factor activity; detection of mech…	protein binding; structural molecule activity; cadherin binding; alpha-catenin binding; protein-containing complex binding; protein kinase binding; transcription coactivator activity; protein phosphatase binding; cell adhesion molecule binding; cytoskeletal protein-membrane anchor activity
ENSMUSG00000001555	Fkbp10	FK506 binding protein 10 [Source:MGI Symbol;Acc:MGI:104769]	11	100415697	100424824	5.0018e-05	0.000846754	0.495172	2.14671	2.19999	2.86393	2.75902	3.10595	3.52192	protein_coding	in utero embryonic development; wound healing; protein peptidyl-prolyl isomerization; collagen fibril organization; aorta morphogenesis; extracellular matrix assembly; peptidyl-lysine hydroxylation; peptidyl-proline modification	calcium ion binding; peptidyl-prolyl cis-trans isomerase activity; metal ion binding; isomerase activity; FK506 binding
ENSMUSG00000001569	Nom1	nucleolar protein with MIF4G domain 1 [Source:MGI Symbol;Acc:MGI:1861749]	5	29434664	29453506	0.00791156	0.0350456	0.164368	7.32342	6.31049	8.29456	8.50733	8.22541	9.27053	protein_coding	hair follicle maturation; ribosomal small subunit biogenesis	protein binding; RNA binding
ENSMUSG00000001576	Ergic1	endoplasmic reticulum-golgi intermediate compartment (ERGIC) 1 [Source:MGI Symbol;Acc:MGI:1914708]	17	26561489	26656931	0.0116858	0.0472323	0.236605	6.91809	6.33355	7.70451	9.68616	7.20784	9.3671	protein_coding	cellular process; vesicle-mediated transport; endoplasmic reticulum to Golgi vesicle-mediated transport; retrograde vesicle-mediated transport, Golgi to endoplasmic reticulum	molecular_function
ENSMUSG00000001588	Acap1	ArfGAP with coiled-coil, ankyrin repeat and PH domains 1 [Source:MGI Symbol;Acc:MGI:2388270]	11	69881567	69895539	5.85963e-07	3.71138e-05	-0.873073	4.24822	4.51026	4.7368	2.42496	2.27449	2.75289	protein_coding	biological_process; regulation of catalytic activity; signal transduction; lipid metabolic process; lipid catabolic process	protein binding; GTPase activator activity; molecular_function; metal ion binding
ENSMUSG00000001622	Csn3	casein kappa [Source:MGI Symbol;Acc:MGI:107461]	5	87925579	87932665	2.39413e-06	9.85131e-05	3.45347	0.269469	0.0744954	0.12934	1.5939	1.50475	1.9329	protein_coding	lactation; protein stabilization	molecular_function
ENSMUSG00000001642	Akr1b3	aldo-keto reductase family 1, member B3 (aldose reductase) [Source:MGI Symbol;Acc:MGI:1353494]	6	34303934	34317497	0.00204298	0.0127047	0.189919	46.1776	41.1473	47.3111	51.4323	46.8277	59.5697	protein_coding	negative regulation of apoptotic process; cellular hyperosmotic salinity response; tissue homeostasis; retinoid metabolic process; positive regulation of receptor signaling pathway via JAK-STAT; retinol metabolic process; response to organic substance; cellular response to hydrogen peroxide; daunorubicin metabolic process; doxorubicin metabolic process; prostaglandin metabolic process; renal wate…	oxidoreductase activity; D-threo-aldose 1-dehydrogenase activity; retinal dehydrogenase activity; alditol:NADP+ 1-oxidoreductase activity; NADP-retinol dehydrogenase activity; prostaglandin H2 endoperoxidase reductase activity; cis-1,2-dihydro-1,2-dihydroxynaphthalene dehydrogenase activity; glyceraldehyde oxidoreductase activity; allyl-alcohol dehydrogenase activity; glycerol dehydrogenase [NADP…
ENSMUSG00000001672	Marveld3	MARVEL (membrane-associating) domain containing 3 [Source:MGI Symbol;Acc:MGI:1920858]	8	109947914	109962203	4.80528e-05	0.000823578	1.3631	0.353273	0.45162	0.888201	1.79697	1.1594	1.4572	protein_coding	#N/A	#N/A
ENSMUSG00000001707	Eef1e1	eukaryotic translation elongation factor 1 epsilon 1 [Source:MGI Symbol;Acc:MGI:1913393]	13	38645698	38659028	0.00558974	0.0272406	-0.163117	16.7653	14.3391	17.1216	14.9496	13.4171	15.908	protein_coding	positive regulation of DNA damage response, signal transduction by p53 class mediator; cellular response to leukemia inhibitory factor; translation; positive regulation of apoptotic process; negative regulation of cell population proliferation; positive regulation of cellular senescence; positive regulation of apoptotic signaling pathway	protein binding
ENSMUSG00000001729	Akt1	thymoma viral proto-oncogene 1 [Source:MGI Symbol;Acc:MGI:87986]	12	112653821	112674884	3.03901e-05	0.000591186	0.403189	10.5061	8.73697	10.499	12.8196	11.0129	11.7262	protein_coding	protein phosphorylation; protein kinase B signaling; negative regulation of apoptotic process; cellular response to mechanical stimulus; cellular response to hypoxia; translation; positive regulation of gene expression; positive regulation of transcription by RNA polymerase II; glucose metabolic process; positive regulation of cell population proliferation; cellular response to decreased oxygen l…	ATP binding; protein serine/threonine kinase activity; protein kinase activity; protein binding; transferase activity; nucleotide binding; kinase activity; enzyme binding; calmodulin binding; protein serine kinase activity; protein threonine kinase activity; identical protein binding; protein homodimerization activity; protein kinase binding; 14-3-3 protein binding; phosphatidylinositol-3,4,5-tri…
ENSMUSG00000001761	Smo	smoothened, frizzled class receptor [Source:MGI Symbol;Acc:MGI:108075]	6	29735694	29761365	7.76324e-07	4.47239e-05	0.917339	1.87201	1.61824	1.71269	3.69273	2.94524	3.45454	protein_coding	cell surface receptor signaling pathway; smoothened signaling pathway; in utero embryonic development; negative regulation of apoptotic process; type B pancreatic cell development; positive regulation of gene expression; positive regulation of transcription by RNA polymerase II; positive regulation of cell population proliferation; regulation of gene expression; multicellular organism growth; neg…	protein binding; transmembrane signaling receptor activity; G protein-coupled receptor activity; patched binding
ENSMUSG00000001783	Rtcb	RNA 2',3'-cyclic phosphate and 5'-OH ligase [Source:MGI Symbol;Acc:MGI:106379]	10	85938637	85957823	0.00642701	0.0300397	0.133899	47.4629	43.6766	47.444	50.5037	48.1218	58.0167	protein_coding	RNA processing; tRNA splicing, via endonucleolytic cleavage and ligation; in utero embryonic development; tRNA processing; placenta development; tRNA exon ligation utilizing 2',3' cyclic phosphate of 5'-exon as source of linkage phosphate	RNA ligase activity; RNA ligase (ATP) activity; metal ion binding; nucleotide binding; GTP binding; ligase activity; vinculin binding; ligase activity, forming phosphoric ester bonds
ENSMUSG00000001847	Rac1	Rac family small GTPase 1 [Source:MGI Symbol;Acc:MGI:97845]	5	143505478	143528036	0.000463386	0.00431855	0.333951	21.5862	21.9059	23.4166	31.0494	24.3926	29.5099	protein_coding	small GTPase mediated signal transduction; cellular response to mechanical stimulus; auditory receptor cell morphogenesis; homeostasis of number of cells within a tissue; regulation of neuron maturation; epithelial cell morphogenesis; regulation of cell size; cell population proliferation; cell migration; establishment or maintenance of cell polarity; neuron migration; actin filament organization…	GTP binding; GTPase activity; protein binding; protein-containing complex binding; hydrolase activity; nucleotide binding; enzyme binding; small GTPase binding; ATPase binding; protein kinase binding; G protein activity; histone deacetylase binding; thioesterase binding; GTP-dependent protein binding; Rho GDP-dissociation inhibitor binding
ENSMUSG00000001864	Aif1l	allograft inflammatory factor 1-like [Source:MGI Symbol;Acc:MGI:1919598]	2	31950139	31973442	2.02162e-06	8.67693e-05	1.48596	1.53135	0.987933	1.41623	3.78211	3.47676	3.6145	protein_coding	actin filament bundle assembly; ruffle assembly	calcium ion binding; actin filament binding; metal ion binding; actin binding
ENSMUSG00000001918	Slc1a5	solute carrier family 1 (neutral amino acid transporter), member 5 [Source:MGI Symbol;Acc:MGI:105305]	7	16781346	16798274	0.000325475	0.00335179	-0.320249	15.1923	12.8425	14.4895	11.6638	10.8429	14.382	protein_coding	dicarboxylic acid transport; acidic amino acid transport; glutamine transport; glutamine secretion; L-serine transport; protein homotrimerization; L-aspartate import across plasma membrane; L-glutamine import across plasma membrane	symporter activity; organic anion transmembrane transporter activity; acidic amino acid transmembrane transporter activity; L-amino acid transmembrane transporter activity; L-aspartate transmembrane transporter activity; L-glutamine transmembrane transporter activity; L-serine transmembrane transporter activity
ENSMUSG00000001930	Vwf	Von Willebrand factor [Source:MGI Symbol;Acc:MGI:98941]	6	125546774	125686679	0.000517941	0.00467505	-0.733834	1.04852	0.892927	0.533889	0.34731	0.570616	0.417583	protein_coding	blood coagulation; hemostasis; cell adhesion; platelet activation; cell-substrate adhesion; positive regulation of intracellular signal transduction	protein binding; identical protein binding; collagen binding; protease binding; integrin binding; immunoglobulin binding; protein N-terminus binding; chaperone binding
ENSMUSG00000001946	Esam	endothelial cell-specific adhesion molecule [Source:MGI Symbol;Acc:MGI:1916774]	9	37528078	37538319	0.0117716	0.0474878	1.25079	0.315821	0.0489661	0.110757	0.217407	0.248583	0.288647	protein_coding	cell-cell adhesion; cell adhesion; homophilic cell adhesion via plasma membrane adhesion molecules; cellular protein localization; bicellular tight junction assembly; regulation of actin filament polymerization; regulation of actin cytoskeleton reorganization; calcium-independent cell-cell adhesion via plasma membrane cell-adhesion molecules	cell-cell adhesion mediator activity
ENSMUSG00000001964	Emd	emerin [Source:MGI Symbol;Acc:MGI:108117]	X	74254687	74261548	0.000111852	0.00153861	0.283998	16.4096	15.0576	14.5757	18.1584	18.1101	19.9549	protein_coding	cellular response to growth factor stimulus; skeletal muscle cell differentiation; negative regulation of canonical Wnt signaling pathway; positive regulation of protein export from nucleus; negative regulation of fibroblast proliferation; regulation of canonical Wnt signaling pathway; nuclear membrane organization	actin binding; protein binding; beta-tubulin binding
ENSMUSG00000001986	Gria3	glutamate receptor, ionotropic, AMPA3 (alpha 3) [Source:MGI Symbol;Acc:MGI:95810]	X	41400854	41678601	1.04863e-05	0.000276441	1.54009	0.161224	0.121124	0.139167	0.438035	0.498917	0.432546	protein_coding	ion transport; ion transmembrane transport; ionotropic glutamate receptor signaling pathway; regulation of postsynaptic membrane potential; regulation of receptor recycling	signaling receptor activity; ligand-gated ion channel activity; ion channel activity; ionotropic glutamate receptor activity; protein binding; PDZ domain binding; transmitter-gated ion channel activity involved in regulation of postsynaptic membrane potential; amyloid-beta binding; AMPA glutamate receptor activity
ENSMUSG00000002006	Pdzd4	PDZ domain containing 4 [Source:MGI Symbol;Acc:MGI:2443483]	X	73793359	73824969	1.35307e-05	0.000332179	0.469153	11.1449	9.64291	11.0535	14.2434	13.6358	17.4947	protein_coding	#N/A	protein binding
ENSMUSG00000002010	Idh3g	isocitrate dehydrogenase 3 (NAD+), gamma [Source:MGI Symbol;Acc:MGI:1099463]	X	73778963	73786897	0.000150477	0.00189251	-0.272861	89.1657	95.4672	92.1129	85.589	72.2835	80.1427	protein_coding	tricarboxylic acid cycle; isocitrate metabolic process; 2-oxoglutarate metabolic process; NADH metabolic process; negative regulation of growth	magnesium ion binding; NAD binding; oxidoreductase activity, acting on the CH-OH group of donors, NAD or NADP as acceptor; isocitrate dehydrogenase (NAD+) activity; metal ion binding; nucleotide binding; ATP binding; isocitrate dehydrogenase activity
ENSMUSG00000002052	Supt6	SPT6, histone chaperone and transcription elongation factor [Source:MGI Symbol;Acc:MGI:107726]	11	78206746	78245987	0.00235171	0.0141807	0.230055	12.6077	12.9171	13.8009	14.9652	14.6848	17.7387	protein_coding	nucleobase-containing compound metabolic process; positive regulation of transcription elongation from RNA polymerase II promoter; mRNA processing; RNA splicing; mRNA transport; negative regulation of histone H3-K27 methylation; blastocyst formation; regulation of mRNA processing; transcription elongation from RNA polymerase II promoter; regulation of muscle cell differentiation; regulation of mR…	DNA binding; nucleic acid binding; histone binding; protein binding; nucleosome binding
ENSMUSG00000002076	Hsf2bp	heat shock transcription factor 2 binding protein [Source:MGI Symbol;Acc:MGI:1921627]	17	31944769	32034508	0.000332939	0.00339995	-0.329397	30.8009	30.1353	28.8508	25.6912	22.5579	26.1041	protein_coding	spermatogenesis; male meiosis I; female meiosis I; double-strand break repair involved in meiotic recombination	protein binding
ENSMUSG00000002083	Bbc3	BCL2 binding component 3 [Source:MGI Symbol;Acc:MGI:2181667]	7	16309616	16318205	2.45527e-06	0.000100143	0.670241	6.96228	6.3091	7.41188	12.1529	9.8489	11.7205	protein_coding	positive regulation of apoptotic process; intrinsic apoptotic signaling pathway; positive regulation of release of cytochrome c from mitochondria; apoptotic process; positive regulation of protein-containing complex assembly; intrinsic apoptotic signaling pathway in response to endoplasmic reticulum stress; response to endoplasmic reticulum stress; positive regulation of intrinsic apoptotic signa…	ATPase binding; protein binding
ENSMUSG00000002100	Mybpc3	myosin binding protein C, cardiac [Source:MGI Symbol;Acc:MGI:102844]	2	91118144	91136516	9.49354e-05	0.00136954	-1.38624	0.177328	0.178469	0.188817	0.0569634	0.0697017	0.088233	protein_coding	heart morphogenesis; regulation of striated muscle contraction; ventricular cardiac muscle tissue morphogenesis; cardiac muscle contraction	protein binding; structural constituent of muscle; myosin binding; myosin heavy chain binding; identical protein binding
ENSMUSG00000002104	Rapsn	receptor-associated protein of the synapse [Source:MGI Symbol;Acc:MGI:99422]	2	91035620	91045729	0.0088136	0.0380268	-0.512042	0.842999	0.784606	0.705732	0.664037	0.580667	0.628514	protein_coding	chemical synaptic transmission; synaptic transmission, cholinergic; positive regulation of neuron apoptotic process; positive regulation of neuromuscular synaptic transmission; regulation of postsynaptic membrane organization; establishment of protein localization to postsynaptic membrane	protein binding; acetylcholine receptor binding; protein-membrane adaptor activity; metal ion binding; ionotropic glutamate receptor binding
ENSMUSG00000002107	Celf2	CUGBP, Elav-like family member 2 [Source:MGI Symbol;Acc:MGI:1338822]	2	6539694	7509563	0.000573288	0.00505648	0.493995	0.92101	1.12299	1.3437	1.78342	2.06477	1.58302	protein_coding	posttranscriptional gene silencing; mRNA processing; regulation of alternative mRNA splicing, via spliceosome; mRNA splice site selection	RNA binding; nucleic acid binding; mRNA 3'-UTR binding; mRNA binding; pre-mRNA binding
ENSMUSG00000002147	Stat6	signal transducer and activator of transcription 6 [Source:MGI Symbol;Acc:MGI:103034]	10	127642986	127660957	0.000236611	0.00263756	-0.369769	5.66977	5.69433	5.22594	4.53945	4.11385	5.31829	protein_coding	regulation of transcription, DNA-templated; signal transduction; positive regulation of transcription by RNA polymerase II; negative regulation of transcription by RNA polymerase II; regulation of cell population proliferation; regulation of transcription by RNA polymerase II; cytokine-mediated signaling pathway; defense response; positive regulation of cold-induced thermogenesis; cellular respon…	DNA binding; DNA-binding transcription factor activity; sequence-specific DNA binding; RNA polymerase II cis-regulatory region sequence-specific DNA binding; DNA-binding transcription factor activity, RNA polymerase II-specific; DNA-binding transcription activator activity, RNA polymerase II-specific; RNA polymerase II transcription regulatory region sequence-specific DNA binding; identical prote…
ENSMUSG00000002204	Napsa	napsin A aspartic peptidase [Source:MGI Symbol;Acc:MGI:109365]	7	44572432	44586862	6.02207e-06	0.000191208	-1.62586	1.73251	1.7249	2.09901	0.489295	0.684575	0.690254	protein_coding	proteolysis; surfactant homeostasis; membrane protein proteolysis	aspartic-type endopeptidase activity; protein binding; hydrolase activity; peptidase activity; endopeptidase activity
ENSMUSG00000002227	Mov10	Mov10 RISC complex RNA helicase [Source:MGI Symbol;Acc:MGI:97054]	3	104794836	104818563	7.50023e-06	0.000220784	-0.388119	14.653	14.778	14.9688	11.4054	10.8779	13.1667	protein_coding	post-transcriptional gene silencing by RNA; negative regulation of transposition, RNA-mediated; gene silencing by miRNA; mRNA cleavage involved in gene silencing by miRNA; defense response to virus; positive regulation of mRNA catabolic process; 3'-UTR-mediated mRNA destabilization; gene silencing by RNA; regulation of neuron projection arborization	RNA binding; helicase activity; 5'-3' RNA helicase activity; RNA helicase activity; ATPase; hydrolase activity; nucleotide binding; ATP binding; protein binding
ENSMUSG00000002228	Ppm1j	protein phosphatase 1J [Source:MGI Symbol;Acc:MGI:1919137]	3	104781056	104786018	8.64283e-07	4.7009e-05	-0.882528	8.07233	7.6439	7.13601	4.006	4.13473	4.66508	protein_coding	protein dephosphorylation	phosphatase activity; protein serine/threonine phosphatase activity; protein binding; hydrolase activity; phosphoprotein phosphatase activity; protein serine phosphatase activity; protein threonine phosphatase activity
ENSMUSG00000002233	Rhoc	ras homolog family member C [Source:MGI Symbol;Acc:MGI:106028]	3	104789011	104794459	9.89932e-05	0.00141201	0.481863	8.68537	9.4432	10.7075	14.5999	12.514	15.6062	protein_coding	small GTPase mediated signal transduction; establishment or maintenance of cell polarity; regulation of actin cytoskeleton organization; actin filament organization; cell migration; apical junction assembly; regulation of cell shape; positive regulation of stress fiber assembly; positive regulation of cell migration; mitotic cytokinesis; positive regulation of protein-containing complex assembly;…	GTP binding; GTPase activity; protein binding; nucleotide binding; protein kinase binding
ENSMUSG00000002249	Tead3	TEA domain family member 3 [Source:MGI Symbol;Acc:MGI:109241]	17	28331671	28350805	4.1237e-05	0.000737048	1.04705	0.657276	0.580623	0.477722	1.90982	1.11792	2.05104	protein_coding	regulation of transcription, DNA-templated; hippo signaling; positive regulation of transcription by RNA polymerase II; regulation of transcription by RNA polymerase II; embryonic organ development; asymmetric neuroblast division; positive regulation of stem cell population maintenance	DNA-binding transcription factor activity; DNA binding; RNA polymerase II cis-regulatory region sequence-specific DNA binding; DNA-binding transcription factor activity, RNA polymerase II-specific; RNA polymerase II-specific DNA-binding transcription factor binding
ENSMUSG00000002308	Cd320	CD320 antigen [Source:MGI Symbol;Acc:MGI:1860083]	17	33843091	33849774	0.00454904	0.0233218	-0.212278	12.2072	10.3972	11.1783	9.38849	9.36888	11.2429	protein_coding	signal transduction; positive regulation of B cell proliferation; cobalamin transport; B cell costimulation; regulation of vitamin metabolic process	protein binding; metal ion binding; calcium ion binding; growth factor activity; cobalamin binding
ENSMUSG00000002319	Ipo4	importin 4 [Source:MGI Symbol;Acc:MGI:1923001]	14	55625400	55637895	0.00277128	0.0159825	0.233732	7.2318	8.51836	8.81606	10.0106	7.62576	9.48177	protein_coding	intracellular protein transport; protein import into nucleus; protein transport; ribosome biogenesis; DNA replication-independent nucleosome assembly; DNA replication-dependent nucleosome assembly; nucleocytoplasmic transport	protein binding; small GTPase binding; nuclear localization sequence binding; nuclear import signal receptor activity
ENSMUSG00000002325	Irf9	interferon regulatory factor 9 [Source:MGI Symbol;Acc:MGI:107587]	14	55603571	55610030	0.000113818	0.00156092	-0.462247	4.12907	3.95777	3.93657	3.16391	2.68537	3.49421	protein_coding	regulation of transcription, DNA-templated; cellular process; regulation of transcription by RNA polymerase II; positive regulation of transcription, DNA-templated; immune system process	protein binding; DNA-binding transcription factor activity; transcription cis-regulatory region binding; DNA binding; RNA polymerase II cis-regulatory region sequence-specific DNA binding; sequence-specific double-stranded DNA binding; DNA-binding transcription factor activity, RNA polymerase II-specific
ENSMUSG00000002345	2310045N01Rik	BLOC-1 related complex subunit 8 [Source:MGI Symbol;Acc:MGI:1919618]	8	70139499	70167488	0.000436447	0.00413493	0.296967	12.2199	11.8764	12.7075	15.7646	14.3757	16.792	protein_coding	biological_process; heart development	molecular_function
ENSMUSG00000002365	Snx9	sorting nexin 9 [Source:MGI Symbol;Acc:MGI:1913866]	17	5841328	5931033	0.00208827	0.0129234	0.287326	2.46597	2.6275	2.6068	3.33875	2.96915	3.36758	protein_coding	intracellular protein transport; protein transport; endocytosis; mitotic cell cycle; mitotic cytokinesis; cell cycle; cell division; positive regulation of protein kinase activity; positive regulation of GTPase activity; protein-containing complex assembly; endosomal transport; receptor-mediated endocytosis; lipid tube assembly; cleavage furrow formation; positive regulation of membrane protein e…	protein binding; phosphatidylinositol binding; lipid binding; identical protein binding; protein homodimerization activity; Arp2/3 complex binding; 1-phosphatidylinositol binding; ubiquitin protein ligase binding
ENSMUSG00000002384	Bmp8b	bone morphogenetic protein 8b [Source:MGI Symbol;Acc:MGI:107335]	4	123105165	123132099	0.000356273	0.00356047	1.07609	0.369736	0.203674	0.252556	0.498849	0.574382	0.485746	protein_coding	spermatogenesis; transforming growth factor beta receptor signaling pathway; cell differentiation; ossification; cartilage development; regulation of MAPK cascade; energy homeostasis; germ cell development; positive regulation of pathway-restricted SMAD protein phosphorylation; SMAD protein signal transduction; BMP signaling pathway; diet induced thermogenesis; embryonic morphogenesis	growth factor activity; cytokine activity; BMP receptor binding
ENSMUSG00000002393	Nr2f6	nuclear receptor subfamily 2, group F, member 6 [Source:MGI Symbol;Acc:MGI:1352453]	8	71374123	71381960	0.000682265	0.00576016	0.374967	5.66231	5.68881	4.57296	8.12341	6.65103	6.26821	protein_coding	regulation of transcription, DNA-templated; negative regulation of transcription by RNA polymerase II; regulation of transcription by RNA polymerase II; intracellular receptor signaling pathway; cell differentiation; detection of temperature stimulus involved in sensory perception of pain; neuron development; anatomical structure development; entrainment of circadian clock by photoperiod	zinc ion binding; DNA-binding transcription factor activity; sequence-specific DNA binding; DNA binding; metal ion binding; RNA polymerase II cis-regulatory region sequence-specific DNA binding; nuclear receptor activity; sequence-specific double-stranded DNA binding; protein binding; DNA-binding transcription repressor activity, RNA polymerase II-specific
ENSMUSG00000002459	Rgs20	regulator of G-protein signaling 20 [Source:MGI Symbol;Acc:MGI:1929866]	1	4909576	5070285	0.00415463	0.0216636	1.34421	0.217003	0.0781039	0.107762	0.512592	0.463098	0.442246	protein_coding	regulation of catalytic activity; negative regulation of signal transduction; G protein-coupled receptor signaling pathway	GTPase activator activity
ENSMUSG00000002475	Abhd3	abhydrolase domain containing 3 [Source:MGI Symbol;Acc:MGI:2147183]	18	10644411	10706771	0.0111374	0.0456691	0.824512	0.233848	0.233103	0.196194	0.380541	0.257749	0.448817	protein_coding	lipid metabolic process; phosphatidylcholine metabolic process; medium-chain fatty acid catabolic process; cellular lipid metabolic process; medium-chain fatty acid biosynthetic process	hydrolase activity; carboxylic ester hydrolase activity; phospholipase A2 activity; phospholipase A1 activity; phosphatidylserine 1-acylhydrolase activity; 1-acyl-2-lysophosphatidylserine acylhydrolase activity; acylglycerol lipase activity; short-chain carboxylesterase activity; acetylesterase activity
ENSMUSG00000002477	Snrpd1	small nuclear ribonucleoprotein D1 [Source:MGI Symbol;Acc:MGI:98344]	18	10617796	10628230	0.011289	0.046091	0.14388	80.8313	77.4938	80.0057	86.3128	86.9156	101.2	protein_coding	RNA processing; spliceosomal snRNP assembly; mRNA processing; RNA splicing; mRNA splicing, via spliceosome	RNA binding; U1 snRNP binding
ENSMUSG00000002489	Tiam1	T cell lymphoma invasion and metastasis 1 [Source:MGI Symbol;Acc:MGI:103306]	16	89787111	89980080	3.07469e-05	0.0005969	-0.577931	2.22981	2.53855	3.11518	2.01248	1.73332	2.01969	protein_coding	signal transduction; intracellular signal transduction; small GTPase mediated signal transduction; activation of GTPase activity; cell-matrix adhesion; positive regulation of cell population proliferation; regulation of epithelial to mesenchymal transition; cell migration; Rac protein signal transduction; positive regulation of cell migration; positive regulation of protein binding; cellular prot…	protein binding; guanyl-nucleotide exchange factor activity; GTPase activator activity; enzyme activator activity; kinase binding
ENSMUSG00000002602	Axl	AXL receptor tyrosine kinase [Source:MGI Symbol;Acc:MGI:1347244]	7	25757273	25788705	1.01363e-08	2.78058e-06	2.35773	0.311586	0.4473	0.247458	1.62528	1.68083	1.31788	protein_coding	protein phosphorylation; cellular response to lipopolysaccharide; negative regulation of apoptotic process; spermatogenesis; inflammatory response; protein kinase B signaling; phosphorylation; cell differentiation; immune system process; innate immune response; peptidyl-tyrosine phosphorylation; cellular response to interferon-alpha; negative regulation of cytokine production; negative regulation…	ATP binding; protein binding; protein kinase activity; protein tyrosine kinase activity; transferase activity; nucleotide binding; kinase activity; virus receptor activity; transmembrane receptor protein tyrosine kinase activity; phosphatidylserine binding; phosphatidylinositol 3-kinase binding; myosin heavy chain binding
ENSMUSG00000002617	Zfp40	zinc finger protein 40 [Source:MGI Symbol;Acc:MGI:99185]	17	23173869	23193252	0.0054042	0.0265897	-0.236102	2.58484	2.63904	2.93801	2.44095	2.26773	2.55906	protein_coding	regulation of transcription, DNA-templated; regulation of transcription by RNA polymerase II; positive regulation of transcription by RNA polymerase II	metal ion binding; RNA polymerase II cis-regulatory region sequence-specific DNA binding; DNA-binding transcription activator activity, RNA polymerase II-specific
ENSMUSG00000002625	Akap8l	A kinase (PRKA) anchor protein 8-like [Source:MGI Symbol;Acc:MGI:1860606]	17	32321425	32350581	0.00216119	0.013276	0.305	10.1341	9.68394	10.512	14.2618	10.8374	13.5759	protein_coding	phosphorylation; mRNA processing; mitotic chromosome condensation; regulation of mRNA export from nucleus; positive regulation of histone deacetylation; regulation of histone phosphorylation; cell cycle G2/M phase transition; positive regulation of transcription by RNA polymerase II; nuclear membrane disassembly	DNA binding; kinase activity; lamin binding; histone deacetylase binding
ENSMUSG00000002661	Alkbh7	alkB homolog 7 [Source:MGI Symbol;Acc:MGI:1913650]	17	56997339	56999322	0.011426	0.0464662	-0.263113	10.9094	10.1491	10.986	9.42437	9.20318	8.60029	protein_coding	cellular response to DNA damage stimulus; regulation of mitochondrial membrane permeability involved in programmed necrotic cell death; programmed cell death; fatty acid metabolic process; regulation of lipid storage	metal ion binding; dioxygenase activity; oxidoreductase activity
ENSMUSG00000002741	Ykt6	YKT6 v-SNARE homolog (S. cerevisiae) [Source:MGI Symbol;Acc:MGI:1927550]	11	5955693	5967780	0.00572083	0.0277082	0.138945	13.7925	13.0194	13.7386	14.8331	14.1856	16.5991	protein_coding	vesicle-mediated transport; protein transport; membrane fusion; endoplasmic reticulum to Golgi vesicle-mediated transport; retrograde transport, endosome to Golgi; vesicle docking involved in exocytosis; vesicle targeting	transferase activity; SNAP receptor activity; protein-cysteine S-palmitoyltransferase activity
ENSMUSG00000002748	Baz1b	bromodomain adjacent to zinc finger domain, 1B [Source:MGI Symbol;Acc:MGI:1353499]	5	135187264	135246129	0.00522097	0.025863	-0.137835	21.6305	20.1718	21.6078	19.1504	18.5393	21.2791	protein_coding	chromatin remodeling; cellular response to DNA damage stimulus; phosphorylation; peptidyl-tyrosine phosphorylation; chromatin assembly or disassembly; histone phosphorylation; negative regulation of mitotic chromosome condensation	protein binding; protein tyrosine kinase activity; transferase activity; metal ion binding; nucleotide binding; ATP binding; kinase activity; transmembrane receptor protein tyrosine kinase activity; non-membrane spanning protein tyrosine kinase activity; histone binding; histone kinase activity
ENSMUSG00000002768	Mea1	male enhanced antigen 1 [Source:MGI Symbol;Acc:MGI:96957]	17	46681137	46683105	0.00267796	0.0155917	-0.364787	12.8578	12.881	12.2036	9.63715	8.88032	12.3883	protein_coding	spermatogenesis; cell differentiation	#N/A
ENSMUSG00000002799	Jag2	jagged 2 [Source:MGI Symbol;Acc:MGI:1098270]	12	112908590	112929495	1.68937e-05	0.00038561	0.53382	1.63072	1.54017	1.79688	2.61362	2.18667	2.57996	protein_coding	cell communication; multicellular organism development; Notch signaling pathway; in utero embryonic development; spermatogenesis; skeletal system development; regulation of cell population proliferation; T cell differentiation; sensory perception of sound; cell differentiation; thymic T cell selection; respiratory system process; odontogenesis of dentin-containing tooth; regulation of cell adhesi…	protein binding; calcium ion binding; Notch binding; growth factor activity
ENSMUSG00000002808	Epdr1	ependymin related protein 1 (zebrafish) [Source:MGI Symbol;Acc:MGI:2145369]	13	19591709	19619830	0.00419794	0.0218654	0.365026	1.96593	1.99829	2.18618	2.91918	2.63344	2.57053	protein_coding	cell-matrix adhesion; myofibroblast contraction	calcium ion binding; lipid binding; identical protein binding; phospholipid binding; ganglioside GM1 binding
ENSMUSG00000002844	Adprh	ADP-ribosylarginine hydrolase [Source:MGI Symbol;Acc:MGI:1098234]	16	38445399	38452689	3.90922e-05	0.000711479	-0.580199	10.6721	10.6131	9.32406	7.40838	6.31254	7.39518	protein_coding	protein de-ADP-ribosylation; cellular protein modification process	magnesium ion binding; ADP-ribosylarginine hydrolase activity; metal ion binding; hydrolase activity; hydrolase activity, hydrolyzing N-glycosyl compounds; potassium ion binding
ENSMUSG00000002845	Tmem39a	transmembrane protein 39a [Source:MGI Symbol;Acc:MGI:1915096]	16	38558698	38592162	8.56786e-06	0.000242263	-0.449145	39.8344	37.569	40.6485	28.0246	31.1589	33.0028	protein_coding	autophagy; positive regulation of viral genome replication; negative regulation of autophagosome assembly; negative regulation of autophagosome maturation	molecular_function
ENSMUSG00000002847	Pla1a	phospholipase A1 member A [Source:MGI Symbol;Acc:MGI:1934677]	16	38396119	38433145	1.06477e-08	2.83857e-06	-1.25896	4.95179	4.71613	4.98176	2.16197	1.95205	2.1909	protein_coding	lipid metabolic process; lipid catabolic process	triglyceride lipase activity; carboxylic ester hydrolase activity; hydrolase activity; lipase activity; phospholipase A1 activity
ENSMUSG00000002881	Nab1	Ngfi-A binding protein 1 [Source:MGI Symbol;Acc:MGI:107564]	1	52457294	52500679	9.44542e-07	4.99394e-05	1.00423	1.54777	0.720224	0.984956	1.98143	1.48967	2.36716	protein_coding	regulation of transcription, DNA-templated; negative regulation of transcription, DNA-templated; myelination; endochondral ossification; Schwann cell differentiation; regulation of epidermis development	transcription coregulator activity
ENSMUSG00000002885	Cd97	adhesion G protein-coupled receptor E5 [Source:MGI Symbol;Acc:MGI:1347095]	8	83723251	83741326	0.0027823	0.0160315	-0.406348	6.99091	7.80353	7.62589	5.45203	5.73502	6.03755	protein_coding	G protein-coupled receptor signaling pathway; cell surface receptor signaling pathway; signal transduction	G protein-coupled receptor activity; calcium ion binding; transmembrane signaling receptor activity
ENSMUSG00000002900	Lamb1	laminin B1 [Source:MGI Symbol;Acc:MGI:96743]	12	31265234	31329644	7.38968e-07	4.31703e-05	0.728229	5.71309	5.8402	6.14395	9.8963	9.30588	13.1291	protein_coding	embryo implantation; cell migration; cell adhesion; odontogenesis; neuron projection development; substrate adhesion-dependent cell spreading; animal organ morphogenesis; tissue development; learning or memory; positive regulation of cell migration; negative regulation of cell adhesion; neuronal-glial interaction involved in cerebral cortex radial glia guided migration; basement membrane assembly…	protein binding; enzyme binding; integrin binding; extracellular matrix structural constituent; glycosphingolipid binding
ENSMUSG00000002957	Ap2a2	adaptor-related protein complex 2, alpha 2 subunit [Source:MGI Symbol;Acc:MGI:101920]	7	141562180	141633011	9.40076e-05	0.00136455	0.298578	10.9033	10.139	11.6442	13.5581	12.3301	15.4566	protein_coding	intracellular protein transport; vesicle-mediated transport; protein transport; clathrin-dependent endocytosis; receptor-mediated endocytosis; endocytosis; regulation of hematopoietic stem cell differentiation	clathrin adaptor activity; protein binding; protein-containing complex binding; lipid binding; phosphatidylinositol binding; protein kinase binding; kinase binding; cargo adaptor activity; protein domain specific binding; disordered domain specific binding
ENSMUSG00000002980	Bcam	basal cell adhesion molecule [Source:MGI Symbol;Acc:MGI:1929940]	7	19756131	19771016	1.22265e-07	1.29287e-05	0.647184	14.9313	11.835	14.0381	21.7243	18.8858	21.5894	protein_coding	cell adhesion; cell-matrix adhesion	protein C-terminus binding; laminin binding; laminin receptor activity
ENSMUSG00000002984	Tomm40	translocase of outer mitochondrial membrane 40 [Source:MGI Symbol;Acc:MGI:1858259]	7	19701313	19715438	0.00462661	0.0235981	0.154891	42.0582	38.1074	41.6711	48.595	41.1056	50.9052	protein_coding	transmembrane transport; protein import into mitochondrial matrix; ion transport; protein transport; ion transmembrane transport; cation transmembrane transport; positive regulation of apoptotic process; protein targeting to mitochondrion; protein insertion into mitochondrial membrane	protein transmembrane transporter activity; porin activity; cation channel activity; preprotein binding
ENSMUSG00000002996	Hbp1	high mobility group box transcription factor 1 [Source:MGI Symbol;Acc:MGI:894659]	12	31926254	31950535	0.00130625	0.00914039	-0.181968	32.495	26.4582	30.5023	27.1443	25.5313	28.8188	protein_coding	regulation of transcription, DNA-templated	protein binding; RNA binding; DNA binding
ENSMUSG00000003032	Klf4	Kruppel-like factor 4 (gut) [Source:MGI Symbol;Acc:MGI:1342287]	4	55527143	55532466	3.28272e-06	0.00012477	-0.82265	21.8186	18.3925	22.2642	13.9844	10.4279	12.2299	protein_coding	cellular response to leukemia inhibitory factor; negative regulation of gene expression; positive regulation of gene expression; positive regulation of transcription by RNA polymerase II; negative regulation of transcription by RNA polymerase II; cellular response to growth factor stimulus; negative regulation of protein kinase B signaling; regulation of transcription by RNA polymerase II; negati…	protein binding; sequence-specific DNA binding; transcription cis-regulatory region binding; DNA binding; metal ion binding; RNA polymerase II cis-regulatory region sequence-specific DNA binding; DNA-binding transcription factor activity, RNA polymerase II-specific; DNA-binding transcription activator activity, RNA polymerase II-specific; DNA-binding transcription factor activity; sequence-specif…
ENSMUSG00000003099	Ppp5c	protein phosphatase 5, catalytic subunit [Source:MGI Symbol;Acc:MGI:102666]	7	17004640	17027924	0.00432103	0.0223894	0.182256	29.7466	26.4751	26.5657	34.5948	27.6359	33.2275	protein_coding	protein dephosphorylation; negative regulation of protein phosphorylation; negative regulation of cell death; response to lead ion; negative regulation of neuron death; histone dephosphorylation; response to morphine; positive regulation of glucocorticoid receptor signaling pathway; peptidyl-serine dephosphorylation; response to arachidonic acid	protein binding; hydrolase activity; phosphoprotein phosphatase activity; protein-containing complex binding; RNA binding; metal ion binding; identical protein binding; protein serine/threonine phosphatase activity; protein serine phosphatase activity; protein threonine phosphatase activity; ATP binding; phosphatase activity; heat shock protein binding; microtubule binding; G-protein alpha-subuni…
ENSMUSG00000003135	Cnot11	CCR4-NOT transcription complex, subunit 11 [Source:MGI Symbol;Acc:MGI:106580]	1	39534992	39546889	0.00507625	0.0253051	-0.183284	7.52499	7.10191	8.03055	6.87683	5.94652	7.64378	protein_coding	gene silencing by RNA; regulation of translation; negative regulation of translation; mRNA catabolic process	molecular_function
ENSMUSG00000003200	Sh3gl1	SH3-domain GRB2-like 1 [Source:MGI Symbol;Acc:MGI:700010]	17	56016753	56036637	0.00148651	0.0101066	0.222516	10.5607	9.45094	10.1796	12.5013	10.6163	13.233	protein_coding	endocytosis; modulation of excitatory postsynaptic potential; regulation of synaptic vesicle endocytosis; positive regulation of synaptic vesicle endocytosis; synaptic vesicle uncoating	protein binding; SH3 domain binding; lipid binding; identical protein binding; ion channel binding; phosphatase binding; GTPase binding; protein C-terminus binding; beta-1 adrenergic receptor binding
ENSMUSG00000003235	Eif2b5	eukaryotic translation initiation factor 2B, subunit 5 epsilon [Source:MGI Symbol;Acc:MGI:2446176]	16	20498817	20509955	0.00871626	0.0376918	0.128505	38.7571	35.715	38.4473	43.3515	37.789	46.219	protein_coding	myelination; positive regulation of translation; regulation of catalytic activity; translation; response to heat; translational initiation; ovarian follicle development; response to endoplasmic reticulum stress; positive regulation of apoptotic process; T cell receptor signaling pathway; oligodendrocyte development; response to glucose; response to peptide hormone; aging; astrocyte development; a…	protein binding; guanyl-nucleotide exchange factor activity; translation initiation factor binding; translation initiation factor activity
ENSMUSG00000003283	Hck	hemopoietic cell kinase [Source:MGI Symbol;Acc:MGI:96052]	2	153108468	153151441	3.0022e-08	5.11118e-06	-1.29935	7.15439	6.45601	6.15572	2.62512	2.6649	3.04457	protein_coding	protein phosphorylation; negative regulation of apoptotic process; positive regulation of cell population proliferation; innate immune response; phosphorylation; immune system process; regulation of cell shape; inflammatory response; defense response to Gram-positive bacterium; cell differentiation; exocytosis; protein autophosphorylation; phagocytosis; regulation of phagocytosis; transmembrane r…	ATP binding; protein binding; protein kinase activity; protein tyrosine kinase activity; transferase activity; nucleotide binding; kinase activity; transmembrane receptor protein tyrosine kinase activity; non-membrane spanning protein tyrosine kinase activity; signaling receptor binding; phosphotyrosine residue binding
ENSMUSG00000003309	Ap1m2	adaptor protein complex AP-1, mu 2 subunit [Source:MGI Symbol;Acc:MGI:1336974]	9	21295457	21312333	8.99602e-07	4.8237e-05	0.786599	8.0681	7.5165	9.41722	14.9929	13.4452	16.359	protein_coding	protein transport; intracellular protein transport; vesicle-mediated transport; establishment of localization in cell	#N/A
ENSMUSG00000003345	Csnk1g2	casein kinase 1, gamma 2 [Source:MGI Symbol;Acc:MGI:1920014]	10	80622780	80640771	0.000625918	0.00538028	0.240583	22.8359	19.524	21.7047	26.7518	22.9447	28.6863	protein_coding	protein phosphorylation; Wnt signaling pathway; phosphorylation; peptidyl-serine phosphorylation; protein autophosphorylation; endocytosis; positive regulation of canonical Wnt signaling pathway	ATP binding; protein serine/threonine kinase activity; protein kinase activity; nucleotide binding; kinase activity; protein serine kinase activity; protein threonine kinase activity; transferase activity
ENSMUSG00000003346	Abhd17a	abhydrolase domain containing 17A [Source:MGI Symbol;Acc:MGI:106388]	10	80583654	80590341	0.000973843	0.00738827	0.259809	11.4919	9.63613	10.8609	12.7966	12.6315	13.7269	protein_coding	regulation of postsynapse organization; protein localization to membrane; protein depalmitoylation; negative regulation of protein localization to microtubule; positive regulation of protein localization to endosome; organic substance catabolic process	hydrolase activity; palmitoyl-(protein) hydrolase activity; hydrolase activity, acting on ester bonds
ENSMUSG00000003348	Mob3a	MOB kinase activator 3A [Source:MGI Symbol;Acc:MGI:3050117]	10	80685256	80701820	0.000171481	0.00209136	0.429149	2.22093	1.84275	2.11132	2.78377	2.56552	3.2104	protein_coding	signal transduction; activation of protein kinase activity; positive regulation of protein phosphorylation	metal ion binding; protein kinase activator activity
ENSMUSG00000003355	Fkbp11	FK506 binding protein 11 [Source:MGI Symbol;Acc:MGI:1913370]	15	98724373	98728198	0.000955404	0.00735237	-0.335254	11.3218	11.0779	10.7851	9.17453	8.38405	9.9849	protein_coding	protein peptidyl-prolyl isomerization; chaperone-mediated protein folding	peptidyl-prolyl cis-trans isomerase activity; isomerase activity
ENSMUSG00000003360	Ddx23	DEAD box helicase 23 [Source:MGI Symbol;Acc:MGI:1921601]	15	98645134	98662889	0.0058597	0.0281861	0.192045	17.3931	17.3299	17.7958	19.3576	17.7039	24.3576	protein_coding	mRNA splicing, via spliceosome; R-loop disassembly	ATP binding; nucleic acid binding; RNA helicase activity; hydrolase activity; nucleotide binding; helicase activity; RNA binding
ENSMUSG00000003380	Rabac1	Rab acceptor 1 (prenylated) [Source:MGI Symbol;Acc:MGI:1201692]	7	24969750	24972728	0.00143905	0.00984398	-0.22804	18.8018	18.8051	19.8189	16.7952	15.8668	18.3891	protein_coding	#N/A	identical protein binding; protein C-terminus binding; protein binding; proline-rich region binding
ENSMUSG00000003418	St8sia6	ST8 alpha-N-acetyl-neuraminide alpha-2,8-sialyltransferase 6 [Source:MGI Symbol;Acc:MGI:2386797]	2	13651021	13794064	0.000212122	0.00243336	-0.910594	0.702657	0.42638	0.238779	0.253535	0.239474	0.252269	protein_coding	protein glycosylation; sialylation; blastocyst hatching; N-glycan processing; protein O-linked glycosylation; oligosaccharide metabolic process; carbohydrate biosynthetic process; glycolipid biosynthetic process; ganglioside biosynthetic process; glycoprotein metabolic process	sialyltransferase activity; transferase activity; glycosyltransferase activity; alpha-N-acetylneuraminate alpha-2,8-sialyltransferase activity
ENSMUSG00000003437	Paf1	Paf1, RNA polymerase II complex component [Source:MGI Symbol;Acc:MGI:1923988]	7	28392951	28399388	0.00361878	0.0195175	0.14688	38.5176	37.1057	34.4939	38.4004	39.3311	43.2685	protein_coding	transcription elongation from RNA polymerase II promoter; histone modification; Wnt signaling pathway; positive regulation of cell cycle G1/S phase transition; negative regulation of transcription by RNA polymerase II; nucleosome positioning; mRNA polyadenylation; endodermal cell fate commitment; stem cell population maintenance; histone monoubiquitination; negative regulation of myeloid cell dif…	protein binding; chromatin binding; RNA polymerase II complex binding
ENSMUSG00000003452	Bicd1	BICD cargo adaptor 1 [Source:MGI Symbol;Acc:MGI:1101760]	6	149408984	149563329	7.60342e-05	0.00116063	0.411043	1.81604	1.79159	2.14439	2.96386	2.84983	2.78212	protein_coding	protein localization to organelle; regulation of microtubule cytoskeleton organization; positive regulation of receptor-mediated endocytosis; viral process; positive regulation of protein localization to centrosome; stress granule assembly; minus-end-directed organelle transport along microtubule; microtubule anchoring at microtubule organizing center; negative regulation of phospholipase C activ…	cytoskeletal anchor activity; dynein complex binding; dynein intermediate chain binding; small GTPase binding; protein kinase binding; dynactin binding; proteinase activated receptor binding
ENSMUSG00000003500	Impdh1	inosine monophosphate dehydrogenase 1 [Source:MGI Symbol;Acc:MGI:96567]	6	29200434	29216364	0.011253	0.0460037	0.315927	1.60071	1.43879	1.31236	2.04941	1.612	2.12255	protein_coding	purine nucleotide biosynthetic process; GMP biosynthetic process; 'de novo' XMP biosynthetic process; GMP salvage; lymphocyte proliferation; GTP biosynthetic process	catalytic activity; oxidoreductase activity; IMP dehydrogenase activity; metal ion binding; nucleotide binding; nucleic acid binding; DNA binding; identical protein binding
ENSMUSG00000003518	Dusp3	dual specificity phosphatase 3 (vaccinia virus phosphatase VH1-related) [Source:MGI Symbol;Acc:MGI:1919599]	11	101971143	101987013	2.85628e-06	0.000110786	0.622774	2.05477	2.47939	2.42243	4.62013	3.47076	3.99449	protein_coding	protein dephosphorylation; dephosphorylation; peptidyl-tyrosine dephosphorylation; negative regulation of ERK1 and ERK2 cascade; negative regulation of MAPK cascade; negative regulation of T cell receptor signaling pathway; cellular response to epidermal growth factor stimulus; negative regulation of cell migration; regulation of focal adhesion assembly; positive regulation of mitotic cell cycle;…	phosphatase activity; protein tyrosine phosphatase activity; protein tyrosine/serine/threonine phosphatase activity; hydrolase activity; phosphoprotein phosphatase activity; protein serine/threonine phosphatase activity; protein serine phosphatase activity; protein threonine phosphatase activity; receptor tyrosine kinase binding; protein kinase binding; protein tyrosine kinase binding; cytoskelet…
ENSMUSG00000003528	Slc25a1	solute carrier family 25 (mitochondrial carrier, citrate transporter), member 1 [Source:MGI Symbol;Acc:MGI:1345283]	16	17925211	17928219	9.77334e-06	0.000262769	-0.435004	40.1512	34.8005	37.0679	30.073	25.3748	30.8113	protein_coding	transmembrane transport; mitochondrial citrate transmembrane transport	citrate secondary active transmembrane transporter activity
ENSMUSG00000003534	Ddr1	discoidin domain receptor family, member 1 [Source:MGI Symbol;Acc:MGI:99216]	17	35681567	35704621	3.70599e-08	5.79727e-06	1.33532	0.969381	0.95065	1.23146	2.76872	2.6162	3.16085	protein_coding	protein phosphorylation; transmembrane receptor protein tyrosine kinase signaling pathway; embryo implantation; negative regulation of cell population proliferation; phosphorylation; smooth muscle cell migration; regulation of cell growth; collagen-activated tyrosine kinase receptor signaling pathway; protein autophosphorylation; female pregnancy; positive regulation of kinase activity; regulatio…	ATP binding; protein kinase activity; transmembrane receptor protein tyrosine kinase activity; protein tyrosine kinase activity; protein tyrosine kinase collagen receptor activity; transferase activity; metal ion binding; nucleotide binding; kinase activity; collagen binding
ENSMUSG00000003541	Ier3	immediate early response 3 [Source:MGI Symbol;Acc:MGI:104814]	17	35821684	35822923	1.74478e-05	0.000396919	1.31705	1.17135	0.775601	0.893033	2.39081	2.10907	2.83828	protein_coding	negative regulation of apoptotic process; regulation of response to DNA damage stimulus	#N/A
ENSMUSG00000003559	As3mt	arsenite methyltransferase [Source:MGI Symbol;Acc:MGI:1929882]	19	46707443	46741095	0.00414335	0.0216346	-0.475427	3.73467	4.60895	3.92168	3.1914	3.01537	2.89727	protein_coding	methylation; toxin metabolic process; response to arsenic-containing substance; arsonoacetate metabolic process	transferase activity; methyltransferase activity; methylarsonite methyltransferase activity; arsenite methyltransferase activity
ENSMUSG00000003573	Homer3	homer scaffolding protein 3 [Source:MGI Symbol;Acc:MGI:1347359]	8	70282827	70294361	5.01038e-05	0.000846754	0.4355	4.77345	4.85928	5.5551	6.92272	6.7583	7.17911	protein_coding	G protein-coupled glutamate receptor signaling pathway; negative regulation of interleukin-2 production; negative regulation of calcineurin-NFAT signaling cascade; regulation of postsynaptic neurotransmitter receptor activity; regulation of store-operated calcium entry	G protein-coupled glutamate receptor binding; protein binding; identical protein binding; protein domain specific binding; protein C-terminus binding
ENSMUSG00000003644	Rps6ka1	ribosomal protein S6 kinase polypeptide 1 [Source:MGI Symbol;Acc:MGI:104558]	4	133847290	133887797	2.97185e-05	0.000581901	0.373916	10.5433	9.73335	11.0015	13.3791	12.3273	15.708	protein_coding	protein phosphorylation; intracellular signal transduction; phosphorylation; negative regulation of apoptotic process; positive regulation of transcription by RNA polymerase II; negative regulation of cysteine-type endopeptidase activity involved in apoptotic process; positive regulation of transcription, DNA-templated; peptidyl-serine phosphorylation; apoptotic process; positive regulation of he…	ATP binding; magnesium ion binding; protein serine/threonine kinase activity; protein kinase activity; transferase activity; nucleotide binding; kinase activity; protein serine kinase activity; protein threonine kinase activity; DNA-binding transcription factor binding; cysteine-type endopeptidase inhibitor activity involved in apoptotic process; protein serine/threonine/tyrosine kinase activity;…
ENSMUSG00000003657	Calb2	calbindin 2 [Source:MGI Symbol;Acc:MGI:101914]	8	110142539	110168206	5.41629e-05	0.000891446	-1.61074	0.972759	1.17113	1.09303	0.399255	0.407288	0.274407	protein_coding	regulation of cytosolic calcium ion concentration; regulation of presynaptic cytosolic calcium ion concentration; regulation of long-term synaptic potentiation	calcium ion binding; metal ion binding; calcium ion binding involved in regulation of presynaptic cytosolic calcium ion concentration
ENSMUSG00000003660	Snrnp200	small nuclear ribonucleoprotein 200 (U5) [Source:MGI Symbol;Acc:MGI:2444401]	2	127208386	127240451	0.00134514	0.00935026	0.161453	39.0644	37.0444	39.9464	44.0924	41.407	48.5726	protein_coding	mRNA processing; RNA splicing; mRNA splicing, via spliceosome; spliceosome conformational change to release U4 (or U4atac) and U1 (or U11)	ATP binding; nucleic acid binding; hydrolase activity; nucleotide binding; RNA helicase activity; helicase activity; ATPase; RNA binding; identical protein binding
ENSMUSG00000003746	Man1a	mannosidase 1, alpha [Source:MGI Symbol;Acc:MGI:104677]	10	53904788	54075796	0.00908575	0.0389436	0.395373	0.719319	0.552222	0.58677	0.85174	0.899999	0.839026	protein_coding	carbohydrate metabolic process; protein glycosylation; metabolic process; protein targeting to ER; ubiquitin-dependent ERAD pathway; N-glycan processing; mannose trimming involved in glycoprotein ERAD pathway	calcium ion binding; mannosyl-oligosaccharide 1,2-alpha-mannosidase activity; metal ion binding; hydrolase activity; hydrolase activity, acting on glycosyl bonds
ENSMUSG00000003808	Farsa	phenylalanyl-tRNA synthetase, alpha subunit [Source:MGI Symbol;Acc:MGI:1913840]	8	84856989	84869257	0.00944377	0.0401779	0.170769	15.83	15.4556	17.1905	18.5933	16.3379	20.8346	protein_coding	tRNA aminoacylation; phenylalanyl-tRNA aminoacylation; translation; protein heterotetramerization	ATP binding; tRNA binding; nucleotide binding; aminoacyl-tRNA ligase activity; phenylalanine-tRNA ligase activity; ligase activity
ENSMUSG00000003809	Gcdh	glutaryl-Coenzyme A dehydrogenase [Source:MGI Symbol;Acc:MGI:104541]	8	84886393	84893921	0.0115203	0.0467631	-0.210925	15.3139	12.7845	12.3824	11.0226	11.8788	13.9939	protein_coding	fatty acid beta-oxidation; fatty acid beta-oxidation using acyl-CoA dehydrogenase; acyl-CoA metabolic process; fatty acid oxidation; tryptophan metabolic process; fatty-acyl-CoA biosynthetic process	flavin adenine dinucleotide binding; oxidoreductase activity, acting on the CH-CH group of donors; acyl-CoA dehydrogenase activity; oxidoreductase activity; glutaryl-CoA dehydrogenase activity; fatty-acyl-CoA binding
ENSMUSG00000003812	Dnase2a	deoxyribonuclease II alpha [Source:MGI Symbol;Acc:MGI:1329019]	8	84908560	84922915	1.49702e-06	6.89199e-05	-0.534574	18.8141	18.6605	19.3724	13.6316	13.4576	14.8199	protein_coding	DNA metabolic process; erythrocyte differentiation; nucleic acid phosphodiester bond hydrolysis; regulation of immune response; nitrogen compound metabolic process; primary metabolic process; apoptotic process; cellular macromolecule metabolic process; apoptotic DNA fragmentation; DNA catabolic process; DNA catabolic process, endonucleolytic	deoxyribonuclease II activity; hydrolase activity; nuclease activity; endonuclease activity; endodeoxyribonuclease activity
ENSMUSG00000003847	Nfat5	nuclear factor of activated T cells 5 [Source:MGI Symbol;Acc:MGI:1859333]	8	107293470	107379517	0.00179808	0.0116197	-0.316443	2.69365	2.50569	2.91831	1.97898	2.48732	2.18099	protein_coding	positive regulation of gene expression; positive regulation of transcription by RNA polymerase II; regulation of calcineurin-NFAT signaling cascade; regulation of transcription, DNA-templated; regulation of transcription by RNA polymerase II; transcription, DNA-templated; cellular response to cytokine stimulus; transcription by RNA polymerase II; positive regulation of NIK/NF-kappaB signaling; po…	RNA polymerase II cis-regulatory region sequence-specific DNA binding; DNA binding; DNA-binding transcription factor activity; DNA-binding transcription factor activity, RNA polymerase II-specific; DNA-binding transcription activator activity, RNA polymerase II-specific; sequence-specific double-stranded DNA binding
ENSMUSG00000003865	Gys1	glycogen synthase 1, muscle [Source:MGI Symbol;Acc:MGI:101805]	7	45434844	45456619	0.00915047	0.0391678	-0.290866	2.80868	3.21253	3.14082	2.64144	2.18758	2.91883	protein_coding	glycogen biosynthetic process; metabolic process; glycogen metabolic process; heart development	glycogen (starch) synthase activity; protein binding; transferase activity; glycosyltransferase activity; catalytic activity; protein kinase binding; glucose binding; glycogen synthase activity, transferring glucose-1-phosphate
ENSMUSG00000003929	Zfp81	zinc finger protein 81 [Source:MGI Symbol;Acc:MGI:1890752]	17	33329342	33358878	0.0108229	0.0446895	-0.16492	2.70126	2.27139	2.52601	2.32618	2.07206	2.46054	protein_coding	regulation of transcription, DNA-templated; regulation of transcription by RNA polymerase II; negative regulation of transcription by RNA polymerase II	metal ion binding; DNA-binding transcription repressor activity, RNA polymerase II-specific; RNA polymerase II transcription regulatory region sequence-specific DNA binding; DNA-binding transcription factor activity, RNA polymerase II-specific
ENSMUSG00000003948	Mmd	monocyte to macrophage differentiation-associated [Source:MGI Symbol;Acc:MGI:1914718]	11	90187684	90278589	0.00553266	0.027046	0.438484	1.38847	0.941964	1.2178	1.54688	1.60308	1.79247	protein_coding	cytolysis; positive regulation of neuron differentiation; protein phosphorylation; positive regulation of protein kinase activity; regulation of protein localization	protein kinase activity
ENSMUSG00000003949	Hlf	hepatic leukemia factor [Source:MGI Symbol;Acc:MGI:96108]	11	90336536	90390895	0.00583799	0.0281108	-0.972605	0.106585	0.0990898	0.127498	0.045891	0.0375804	0.174148	protein_coding	regulation of transcription, DNA-templated; regulation of transcription by RNA polymerase II; positive regulation of transcription by RNA polymerase II; skeletal muscle cell differentiation; rhythmic process	DNA binding; DNA-binding transcription factor activity; sequence-specific DNA binding; RNA polymerase II cis-regulatory region sequence-specific DNA binding; DNA-binding transcription factor activity, RNA polymerase II-specific; DNA-binding transcription activator activity, RNA polymerase II-specific; sequence-specific double-stranded DNA binding
ENSMUSG00000003955	Fam162a	family with sequence similarity 162, member A [Source:MGI Symbol;Acc:MGI:1917436]	16	36043844	36071515	0.00146572	0.00998672	0.681624	5.96588	3.98059	6.62305	8.42112	8.33402	10.9081	protein_coding	cellular response to hypoxia; apoptotic process; positive regulation of apoptotic process; activation of cysteine-type endopeptidase activity involved in apoptotic process; positive regulation of release of cytochrome c from mitochondria; neuron apoptotic process	molecular_function
ENSMUSG00000003992	Ssbp2	single-stranded DNA binding protein 2 [Source:MGI Symbol;Acc:MGI:1914220]	13	91460283	91703429	0.000458207	0.00428717	0.451381	4.35544	3.6087	3.95755	4.03268	4.29708	5.58046	protein_coding	positive regulation of transcription by RNA polymerase II	protein binding; single-stranded DNA binding; DNA binding
ENSMUSG00000004038	Gstm3	glutathione S-transferase, mu 3 [Source:MGI Symbol;Acc:MGI:106026]	3	107963696	107969283	0.0002144	0.00245355	-1.13934	1.04157	1.30942	1.02115	0.518867	0.441318	0.643853	protein_coding	glutathione metabolic process; response to bacterium; cellular response to xenobiotic stimulus; cellular response to organic cyclic compound	protein binding; glutathione transferase activity; transferase activity; enzyme binding; protein homodimerization activity; glutathione binding
ENSMUSG00000004043	Stat5a	signal transducer and activator of transcription 5A [Source:MGI Symbol;Acc:MGI:103036]	11	100859351	100885169	0.00363601	0.0195741	-0.464187	0.922532	0.814746	0.895263	0.637762	0.545833	0.702177	protein_coding	regulation of transcription, DNA-templated; signal transduction; growth hormone receptor signaling pathway via JAK-STAT; negative regulation of apoptotic process; positive regulation of transcription by RNA polymerase II; positive regulation of cell population proliferation; cellular response to granulocyte macrophage colony-stimulating factor stimulus; female pregnancy; regulation of transcripti…	DNA binding; DNA-binding transcription factor activity; protein binding; sequence-specific DNA binding; RNA polymerase II cis-regulatory region sequence-specific DNA binding; DNA-binding transcription factor activity, RNA polymerase II-specific; double-stranded DNA binding; DNA-binding transcription activator activity, RNA polymerase II-specific; phosphate ion binding
ENSMUSG00000004044	Ptrf	caveolae associated 1 [Source:MGI Symbol;Acc:MGI:1277968]	11	100956733	100970887	1.653e-08	3.59511e-06	0.964493	3.49362	3.38177	3.77908	6.90028	6.45186	8.0187	protein_coding	termination of RNA polymerase I transcription; DNA-templated transcription, termination; transcription initiation from RNA polymerase I promoter; protein secretion; positive regulation of cell motility; rRNA transcription	RNA binding; protein binding; identical protein binding; rRNA binding; rRNA primary transcript binding
ENSMUSG00000004056	Akt2	thymoma viral proto-oncogene 2 [Source:MGI Symbol;Acc:MGI:104874]	7	27591552	27640826	0.000898609	0.00705762	0.220954	11.5276	10.4261	11.1361	13.693	11.7878	14.4694	protein_coding	protein phosphorylation; negative regulation of apoptotic process; positive regulation of gene expression; positive regulation of transcription by RNA polymerase II; glucose metabolic process; positive regulation of cell population proliferation; response to insulin; protein kinase B signaling; negative regulation of cysteine-type endopeptidase activity involved in apoptotic process; phosphorylat…	ATP binding; protein serine/threonine kinase activity; protein kinase activity; transferase activity; metal ion binding; nucleotide binding; kinase activity; protein binding; protein serine kinase activity; protein threonine kinase activity; protein kinase C binding
ENSMUSG00000004070	Hmox2	heme oxygenase 2 [Source:MGI Symbol;Acc:MGI:109373]	16	4726361	4766742	0.012597	0.0499133	0.173104	11.8393	12.611	12.7484	13.3012	13.4446	15.4239	protein_coding	heme oxidation; response to hypoxia; response to oxidative stress; heme catabolic process; iron ion homeostasis	heme oxygenase (decyclizing) activity; metal ion binding; oxidoreductase activity; heme binding
ENSMUSG00000004085	Zak	mitogen-activated protein kinase kinase kinase 20 [Source:MGI Symbol;Acc:MGI:2443258]	2	72285637	72442610	2.84199e-06	0.000110458	0.531066	2.41793	2.28091	2.48479	3.10547	3.03787	3.43402	protein_coding	protein phosphorylation; limb development; regulation of cell cycle; phosphorylation; cell cycle; intracellular signal transduction; positive regulation of apoptotic process; cytoskeleton organization; embryonic digit morphogenesis; JNK cascade; DNA damage checkpoint signaling; cellular response to gamma radiation; p38MAPK cascade; stress-activated MAPK cascade; positive regulation of mitotic DNA…	ATP binding; protein binding; protein kinase activity; transferase activity; metal ion binding; nucleotide binding; kinase activity; magnesium ion binding; protein serine/threonine kinase activity; MAP kinase kinase kinase activity; protein serine kinase activity; protein threonine kinase activity; JUN kinase kinase kinase activity
ENSMUSG00000004098	Col5a3	collagen, type V, alpha 3 [Source:MGI Symbol;Acc:MGI:1858212]	9	20770050	20815067	0.00182716	0.0117449	-1.02053	0.136031	0.155404	0.109511	0.0778489	0.0500723	0.0774886	protein_coding	extracellular matrix organization; cell-matrix adhesion	extracellular matrix structural constituent; heparin binding; proteoglycan binding; extracellular matrix structural constituent conferring tensile strength; structural molecule activity
ENSMUSG00000004113	Cacna1b	calcium channel, voltage-dependent, N type, alpha 1B subunit [Source:MGI Symbol;Acc:MGI:88296]	2	24603887	24763152	2.13024e-05	0.000457675	0.942918	0.285572	0.129835	0.165108	0.508185	0.49775	1.0101	protein_coding	ion transport; transmembrane transport; calcium ion transmembrane transport; regulation of ion transmembrane transport; system process; calcium ion transport; locomotory behavior; chemical synaptic transmission; regulation of heart contraction; response to organic cyclic compound; sensory perception of pain; calcium ion import; neurotransmitter secretion; regulation of calcium ion transport; resp…	calcium ion binding; voltage-gated calcium channel activity; ion channel activity; cation channel activity; metal ion binding; voltage-gated ion channel activity; calcium channel activity; protein binding; nucleotide binding; ATP binding; protein C-terminus binding; protein phosphatase 2A binding; high voltage-gated calcium channel activity; voltage-gated calcium channel activity involved in posi…
ENSMUSG00000004151	Etv1	ets variant 1 [Source:MGI Symbol;Acc:MGI:99254]	12	38779380	38868215	0.00949428	0.0403747	0.283492	4.47689	4.16017	4.32577	4.74208	6.10749	6.69512	protein_coding	regulation of transcription, DNA-templated; transcription by RNA polymerase II; peripheral nervous system neuron development; positive regulation of transcription, DNA-templated; positive regulation of transcription by RNA polymerase II; regulation of transcription by RNA polymerase II; cell differentiation; muscle organ development; axon guidance; mechanosensory behavior	DNA-binding transcription factor activity; sequence-specific DNA binding; DNA binding; RNA polymerase II cis-regulatory region sequence-specific DNA binding; DNA-binding transcription factor activity, RNA polymerase II-specific; DNA-binding transcription activator activity, RNA polymerase II-specific; sequence-specific double-stranded DNA binding
ENSMUSG00000004266	Ptpn6	protein tyrosine phosphatase, non-receptor type 6 [Source:MGI Symbol;Acc:MGI:96055]	6	124720707	124738714	0.00167809	0.0110815	-0.280875	10.742	10.2361	10.6622	8.61259	7.92222	10.2641	protein_coding	protein dephosphorylation; dephosphorylation; positive regulation of cell population proliferation; regulation of B cell differentiation; cell differentiation; intracellular signal transduction; negative regulation of MAPK cascade; cytokine-mediated signaling pathway; negative regulation of T cell receptor signaling pathway; natural killer cell mediated cytotoxicity; hematopoietic progenitor cell…	phosphatase activity; protein tyrosine phosphatase activity; protein binding; hydrolase activity; phosphoprotein phosphatase activity; SH3 domain binding; protein kinase binding; natural killer cell lectin-like receptor binding; phosphotyrosine residue binding; transmembrane receptor protein tyrosine phosphatase activity; SH2 domain binding; cell adhesion molecule binding; phosphorylation-depende…
ENSMUSG00000004270	Lpcat3	lysophosphatidylcholine acyltransferase 3 [Source:MGI Symbol;Acc:MGI:1315211]	6	124663027	124704418	0.00464848	0.0236905	-0.196371	14.5145	14.2686	16.3116	14.04	12.6288	13.4392	protein_coding	lipid metabolic process; phospholipid biosynthetic process; phospholipid metabolic process; phosphatidylcholine biosynthetic process; negative regulation of inflammatory response; lipid modification; regulation of plasma lipoprotein particle levels; phosphatidylcholine acyl-chain remodeling; negative regulation of response to endoplasmic reticulum stress; positive regulation of intestinal cholest…	transferase activity; acyltransferase activity; 1-acylglycerophosphocholine O-acyltransferase activity; 1-acylglycerophosphoethanolamine O-acyltransferase activity; 1-acylglycerophosphoserine O-acyltransferase activity; lysophospholipid acyltransferase activity
ENSMUSG00000004317	Clcn5	chloride channel, voltage-sensitive 5 [Source:MGI Symbol;Acc:MGI:99486]	X	7153810	7319358	2.16549e-07	1.93341e-05	0.743148	3.68095	2.59246	3.4184	4.86366	5.18591	5.5411	protein_coding	transmembrane transport; chloride transport; ion transport; ion transmembrane transport; proton transmembrane transport; endocytosis	voltage-gated chloride channel activity; nucleotide binding; ATP binding; identical protein binding; antiporter activity; chloride channel activity; solute:proton antiporter activity
ENSMUSG00000004356	Utp20	UTP20 small subunit processome component [Source:MGI Symbol;Acc:MGI:1917933]	10	88746607	88826814	0.0115794	0.0469026	0.139247	14.2699	13.6012	15.0056	15.3598	15.0235	18.1058	protein_coding	rRNA processing	#N/A
ENSMUSG00000004359	Spic	Spi-C transcription factor (Spi-1/PU.1 related) [Source:MGI Symbol;Acc:MGI:1341168]	10	88674772	88685015	0.000108638	0.00150645	-1.64168	1.03274	0.549327	0.979736	0.320876	0.192388	0.255999	protein_coding	regulation of transcription, DNA-templated; positive regulation of transcription by RNA polymerase II; regulation of transcription by RNA polymerase II; cell differentiation; blastocyst development	DNA-binding transcription factor activity; sequence-specific DNA binding; DNA binding; DNA-binding transcription factor activity, RNA polymerase II-specific; RNA polymerase II cis-regulatory region sequence-specific DNA binding; DNA-binding transcription activator activity, RNA polymerase II-specific
ENSMUSG00000004415	Col26a1	collagen, type XXVI, alpha 1 [Source:MGI Symbol;Acc:MGI:2155345]	5	136741759	136883209	3.24249e-05	0.000620564	-1.64089	1.3944	1.74563	1.89501	0.768183	0.763106	1.12431	protein_coding	positive regulation of cell-substrate adhesion	protein binding
ENSMUSG00000004451	Ralb	v-ral simian leukemia viral oncogene B [Source:MGI Symbol;Acc:MGI:1927244]	1	119470305	119504794	0.00593693	0.0284852	0.168063	8.39879	7.78917	8.54658	9.64138	8.44033	10.4951	protein_coding	signal transduction; Ras protein signal transduction; cellular response to starvation; cell cycle; cell division; positive regulation of protein phosphorylation; apoptotic process; negative regulation of protein binding; positive regulation of autophagosome assembly; regulation of exocyst localization; positive regulation of protein binding; positive regulation of protein serine/threonine kinase …	GTP binding; GTPase activity; hydrolase activity; nucleotide binding; ATPase binding; GDP binding; G protein activity; ubiquitin protein ligase binding
ENSMUSG00000004508	Gab2	growth factor receptor bound protein 2-associated protein 2 [Source:MGI Symbol;Acc:MGI:1333854]	7	97081751	97308940	0.000522459	0.0047091	1.04023	0.053971	0.0476453	0.0625402	0.129262	0.097924	0.118943	protein_coding	transmembrane receptor protein tyrosine kinase signaling pathway; positive regulation of cell population proliferation; osteoclast differentiation	transmembrane receptor protein tyrosine kinase adaptor activity
ENSMUSG00000004562	Arhgef40	Rho guanine nucleotide exchange factor (GEF) 40 [Source:MGI Symbol;Acc:MGI:2685515]	14	51984719	52006251	0.00576069	0.0278088	0.345043	6.16031	5.35074	5.39436	5.28612	5.27915	5.63043	protein_coding	biological_process; regulation of catalytic activity	guanyl-nucleotide exchange factor activity
ENSMUSG00000004631	Sgce	sarcoglycan, epsilon [Source:MGI Symbol;Acc:MGI:1329042]	6	4674350	4747204	2.764e-06	0.000108838	2.01873	0.610333	0.57058	1.01103	3.21655	2.99033	3.04791	protein_coding	#N/A	protein binding
ENSMUSG00000004633	Chn2	chimerin 2 [Source:MGI Symbol;Acc:MGI:1917243]	6	54039554	54301810	0.00183018	0.0117589	-0.504674	2.11894	1.8976	2.12912	1.66045	1.36748	1.55295	protein_coding	signal transduction; regulation of small GTPase mediated signal transduction; intracellular signal transduction; positive regulation of GTPase activity; regulation of GTPase activity	GTPase activator activity; metal ion binding
ENSMUSG00000004665	Cnn2	calponin 2 [Source:MGI Symbol;Acc:MGI:105093]	10	79988584	79996062	7.54254e-10	5.09876e-07	2.04835	8.6973	6.27316	8.25453	34.2237	29.5781	32.3655	protein_coding	cytoskeleton organization; actomyosin structure organization; cellular response to mechanical stimulus; positive regulation of gene expression; regulation of cell population proliferation; hemopoiesis; wound healing; negative regulation of cell migration; negative regulation of phagocytosis; regulation of actin filament-based process	protein binding; actin binding; calmodulin binding
ENSMUSG00000004677	Myo9b	myosin IXb [Source:MGI Symbol;Acc:MGI:106624]	8	71272714	71360712	0.00771124	0.0343674	0.194174	3.20385	2.73352	3.45029	3.62519	3.38563	4.007	protein_coding	signal transduction; Rho protein signal transduction; intracellular signal transduction; actin filament-based movement; regulation of catalytic activity	ATP binding; protein binding; GTPase activator activity; motor activity; microfilament motor activity; metal ion binding; nucleotide binding; actin binding; zinc ion binding; ATPase; ATP-dependent protein binding; ADP binding; actin filament binding
ENSMUSG00000004748	Mtfp1	mitochondrial fission process 1 [Source:MGI Symbol;Acc:MGI:1916686]	11	4091480	4095445	0.00159261	0.0106519	-0.35592	5.0814	3.86898	4.61823	3.63525	3.28382	3.99441	protein_coding	mitochondrion organization; apoptotic process; mitochondrial fission; mitochondrial membrane organization; response to muscle activity	molecular_function
ENSMUSG00000004771	Rab11a	RAB11A, member RAS oncogene family [Source:MGI Symbol;Acc:MGI:1858202]	9	64715299	64737758	0.000254739	0.00279357	0.239403	41.1052	40.8279	41.6142	50.9026	46.075	51.4898	protein_coding	regulation of protein transport; protein transport; cell cycle; protein localization to cell surface; exocytosis; protein localization to plasma membrane; mitotic spindle assembly; establishment of vesicle localization; vesicle-mediated transport; neuron projection development; regulation of cytokinesis; establishment of protein localization to membrane; positive regulation of G2/M transition of …	GTP binding; GTPase activity; protein binding; hydrolase activity; nucleotide binding; G protein activity; microtubule binding; myosin V binding
ENSMUSG00000004843	Chmp2b	charged multivesicular body protein 2B [Source:MGI Symbol;Acc:MGI:1916192]	16	65539133	65562697	0.00228984	0.0138739	0.337299	7.41525	6.21323	7.27844	10.0689	7.58525	9.57942	protein_coding	vacuolar transport; protein transport; endosome organization; regulation of postsynapse organization; cognition; neuron cellular homeostasis; mitotic metaphase plate congression; regulation of centrosome duplication; regulation of mitotic spindle assembly; nucleus organization; late endosome to vacuole transport; viral budding via host ESCRT complex; midbody abscission; regulation of modification…	protein domain specific binding
ENSMUSG00000004864	Mapk13	mitogen-activated protein kinase 13 [Source:MGI Symbol;Acc:MGI:1346864]	17	28769307	28778698	0.000329471	0.00337308	0.666667	1.84837	1.58534	1.44183	2.69611	2.54072	2.79318	protein_coding	protein phosphorylation; MAPK cascade; phosphorylation; cell cycle; intracellular signal transduction; positive regulation of interleukin-6 production; response to osmotic stress; cellular response to hydrogen peroxide; cellular response to UV; peptidyl-serine phosphorylation; stress-activated MAPK cascade; cellular response to interleukin-1; cellular response to anisomycin; cellular response to …	ATP binding; protein kinase activity; MAP kinase activity; transferase activity; nucleotide binding; kinase activity; protein serine/threonine kinase activity; protein serine kinase activity; protein threonine kinase activity
ENSMUSG00000004891	Nes	nestin [Source:MGI Symbol;Acc:MGI:101784]	3	87971078	87980451	4.72052e-10	4.16356e-07	2.66876	1.34675	0.92003	1.2521	8.09115	6.64174	8.37231	protein_coding	nervous system development; brain development; negative regulation of protein binding; negative regulation of neuron apoptotic process; negative regulation of catalytic activity; positive regulation of neural precursor cell proliferation; G2/M transition of mitotic cell cycle; stem cell proliferation; cell projection morphogenesis; positive regulation of intermediate filament depolymerization; em…	intermediate filament binding; protein binding; CCR5 chemokine receptor binding
ENSMUSG00000004897	Hdgf	heparin binding growth factor [Source:MGI Symbol;Acc:MGI:1194494]	3	87906321	87916132	0.00014109	0.00181727	0.256327	125.783	119.673	130.997	154.804	139.791	166.38	protein_coding	positive regulation of transcription by RNA polymerase II; negative regulation of transcription by RNA polymerase II; signal transduction; regulation of transcription by RNA polymerase II; positive regulation of cell division; cellular response to interleukin-7; protein localization to nucleus; cellular process	protein binding; RNA polymerase II cis-regulatory region sequence-specific DNA binding; DNA binding; nucleotide binding; actin binding; heparin binding; growth factor activity; transcription coregulator activity; DNA-binding transcription repressor activity, RNA polymerase II-specific; transcription corepressor activity; double-stranded DNA binding; tubulin binding; transcription corepressor bind…
ENSMUSG00000004929	Thop1	thimet oligopeptidase 1 [Source:MGI Symbol;Acc:MGI:1354165]	10	81070035	81082559	0.000763029	0.00625763	0.267472	25.3311	20.3647	23.7354	27.3921	23.2216	32.1017	protein_coding	proteolysis	metallopeptidase activity; metalloendopeptidase activity; metal ion binding; hydrolase activity; peptidase activity; peptide binding
ENSMUSG00000004952	Rasa4	RAS p21 protein activator 4 [Source:MGI Symbol;Acc:MGI:1858600]	5	136083916	136111860	8.9515e-05	0.00131548	-0.550681	3.35915	2.492	2.92332	1.80192	1.909	2.08426	protein_coding	signal transduction; intracellular signal transduction; regulation of GTPase activity; negative regulation of Ras protein signal transduction; cellular response to calcium ion	GTPase activator activity; phospholipid binding; metal ion binding
ENSMUSG00000005087	Cd44	CD44 antigen [Source:MGI Symbol;Acc:MGI:88338]	2	102811141	102901665	0.000372097	0.00367208	1.96306	0.046991	0.0603336	0.023541	0.161319	0.202883	0.19448	protein_coding	cell adhesion; cytokine-mediated signaling pathway; cell migration; hyaluronan catabolic process; positive regulation of peptidyl-serine phosphorylation; positive regulation of heterotypic cell-cell adhesion; T cell activation; negative regulation of apoptotic process; negative regulation of cysteine-type endopeptidase activity involved in apoptotic process; negative regulation of DNA damage resp…	hyaluronic acid binding; cytokine receptor activity
ENSMUSG00000005103	Wdr1	WD repeat domain 1 [Source:MGI Symbol;Acc:MGI:1337100]	5	38526814	38561666	2.22674e-07	1.96036e-05	0.906241	13.7523	10.956	12.5904	22.8003	21.4976	27.645	protein_coding	sensory perception of sound; regulation of cell shape; sarcomere organization; apical junction assembly; neutrophil mediated immunity; actin cytoskeleton organization; regulation of ventricular cardiac muscle cell membrane repolarization; positive regulation of actin filament depolymerization; regulation of oligodendrocyte differentiation; actin filament depolymerization; actin filament fragmenta…	protein binding; actin binding; actin filament binding
ENSMUSG00000005124	Wisp1	cellular communication network factor 4 [Source:MGI Symbol;Acc:MGI:1197008]	15	66891320	66923201	8.27365e-07	4.58672e-05	2.30038	0.220162	0.112693	0.119909	0.466387	0.655207	0.560149	protein_coding	signal transduction; regulation of cytokine production; positive regulation of osteoblast differentiation; Wnt signaling pathway; cell adhesion; positive regulation of Wnt signaling pathway; bone development; osteoblast differentiation; negative regulation of cell death; positive regulation of inflammatory response; positive regulation of smooth muscle cell migration; negative regulation of chond…	protein binding; insulin-like growth factor binding; integrin binding; heparin binding
ENSMUSG00000005125	Ndrg1	N-myc downstream regulated gene 1 [Source:MGI Symbol;Acc:MGI:1341799]	15	66929321	66969640	0.00868569	0.0375863	-0.260139	3.06623	2.77916	2.64921	2.33413	2.21357	2.76509	protein_coding	regulation of cell population proliferation; peripheral nervous system myelin maintenance; mast cell activation; signal transduction; postsynapse organization; negative regulation of cell population proliferation; DNA damage response, signal transduction by p53 class mediator; cellular response to hypoxia	small GTPase binding; microtubule binding; cadherin binding; gamma-tubulin binding
ENSMUSG00000005142	Man2b1	mannosidase 2, alpha B1 [Source:MGI Symbol;Acc:MGI:107286]	8	85083269	85098739	0.00141255	0.00970833	-0.324827	3.32256	3.37931	4.00407	2.86436	2.65636	3.27541	protein_coding	carbohydrate metabolic process; mannose metabolic process; metabolic process; cellular protein modification process; learning or memory	catalytic activity; alpha-mannosidase activity; carbohydrate binding; metal ion binding; hydrolase activity; hydrolase activity, acting on glycosyl bonds; mannose binding
ENSMUSG00000005161	Prdx2	peroxiredoxin 2 [Source:MGI Symbol;Acc:MGI:109486]	8	84969587	84974834	0.00633494	0.0297834	0.146044	113.429	118.674	124.543	136.039	130.842	142.36	protein_coding	homeostasis of number of cells; regulation of apoptotic process; response to lipopolysaccharide; positive regulation of MAPK cascade; negative regulation of extrinsic apoptotic signaling pathway in absence of ligand; negative regulation of NF-kappaB transcription factor activity; negative regulation of neuron apoptotic process; cellular response to oxidative stress; response to oxidative stress; …	oxidoreductase activity; antioxidant activity; peroxiredoxin activity; protein binding; peroxidase activity; selenium binding; thioredoxin peroxidase activity
ENSMUSG00000005198	Polr2a	polymerase (RNA) II (DNA directed) polypeptide A [Source:MGI Symbol;Acc:MGI:98086]	11	69733997	69758637	0.000517586	0.00467408	-0.238098	3.43642	3.30446	3.45458	3.05006	2.83748	3.40322	protein_coding	transcription, DNA-templated; transcription by RNA polymerase II; DNA-templated transcription, termination; positive regulation of RNA splicing; response to organic cyclic compound; cellular response to oxygen levels	DNA binding; DNA-directed 5'-3' RNA polymerase activity; protein binding; transferase activity; metal ion binding; kinase binding; nucleotidyltransferase activity; protein C-terminus binding; ubiquitin protein ligase binding; promoter-specific chromatin binding; RNA polymerase II activity; core promoter sequence-specific DNA binding
ENSMUSG00000005237	Dnah2	dynein, axonemal, heavy chain 2 [Source:MGI Symbol;Acc:MGI:107731]	11	69420809	69549110	0.00811022	0.0357666	-0.603608	0.198986	0.167693	0.136965	0.0997283	0.128341	0.0712732	protein_coding	microtubule-based movement; cilium movement; inner dynein arm assembly; cilium-dependent cell motility	ATP binding; ATP-dependent microtubule motor activity, minus-end-directed; nucleotide binding; dynein intermediate chain binding; dynein light intermediate chain binding
ENSMUSG00000005251	Ripk4	receptor-interacting serine-threonine kinase 4 [Source:MGI Symbol;Acc:MGI:1919638]	16	97741933	97763737	8.58096e-06	0.000242263	0.882917	1.00687	0.851781	0.963359	1.68098	1.52963	2.16142	protein_coding	protein phosphorylation; phosphorylation; positive regulation of NF-kappaB transcription factor activity; morphogenesis of an epithelium	ATP binding; protein binding; protein kinase activity; transferase activity; nucleotide binding; kinase activity; protein serine/threonine kinase activity; protein serine kinase activity; protein threonine kinase activity
ENSMUSG00000005262	Ufd1l	ubiquitin recognition factor in ER-associated degradation 1 [Source:MGI Symbol;Acc:MGI:109353]	16	18811779	18835261	0.0060582	0.0289131	-0.192648	18.1141	16.1871	19.0234	15.9918	14.0003	16.7569	protein_coding	ubiquitin-dependent protein catabolic process; proteasome-mediated ubiquitin-dependent protein catabolic process; ubiquitin-dependent ERAD pathway; negative regulation of RIG-I signaling pathway; ER-associated misfolded protein catabolic process; negative regulation of type I interferon production; retrograde protein transport, ER to cytosol	protein-containing complex binding; signaling receptor binding; ATPase binding; protein binding; polyubiquitin modification-dependent protein binding; K48-linked polyubiquitin modification-dependent protein binding
ENSMUSG00000005299	Letm1	leucine zipper-EF-hand containing transmembrane protein 1 [Source:MGI Symbol;Acc:MGI:1932557]	5	33739673	33782817	0.0092621	0.0395562	0.182659	3.68001	3.26389	4.24934	4.41092	3.94756	4.61707	protein_coding	ion transport; calcium ion transport; protein hexamerization; negative regulation of mitochondrial calcium ion concentration; protein homooligomerization; mitochondrial calcium ion homeostasis; mitochondrial calcium ion transmembrane transport; cristae formation; regulation of cellular hyperosmotic salinity response; cellular metal ion homeostasis; calcium export from the mitochondrion	ribosome binding; metal ion binding; antiporter activity; calcium:proton antiporter activity
ENSMUSG00000005312	Ubqln1	ubiquilin 1 [Source:MGI Symbol;Acc:MGI:1860276]	13	58176156	58215653	0.00726951	0.0329122	0.183242	21.5628	18.4738	21.4743	24.9737	20.6485	26.1591	protein_coding	cellular response to hypoxia; autophagy; ubiquitin-dependent protein catabolic process; response to endoplasmic reticulum stress; autophagosome assembly; macroautophagy; ubiquitin-dependent ERAD pathway; positive regulation of protein ubiquitination; regulation of protein ubiquitination; regulation of oxidative stress-induced intrinsic apoptotic signaling pathway; positive regulation of ER-associ…	protein binding; identical protein binding; kinase binding; signaling receptor binding; polyubiquitin modification-dependent protein binding; protein domain specific binding; intermediate filament binding
ENSMUSG00000005354	Txn2	thioredoxin 2 [Source:MGI Symbol;Acc:MGI:1929468]	15	77915047	77929006	0.0031666	0.0176859	0.254559	14.3043	14.2824	17.6013	17.5912	16.268	20.3417	protein_coding	glycerol ether metabolic process; cell redox homeostasis; response to hypoxia; response to oxidative stress; response to hormone; response to glucose; response to organic cyclic compound; cellular response to nutrient levels; response to axon injury	protein-disulfide reductase activity; protein-containing complex binding; peptide-methionine (S)-S-oxide reductase activity; peptide-methionine (R)-S-oxide reductase activity
ENSMUSG00000005360	Slc1a3	solute carrier family 1 (glial high affinity glutamate transporter), member 3 [Source:MGI Symbol;Acc:MGI:99917]	15	8634124	8710764	3.33732e-06	0.000126263	0.674439	3.29824	2.59279	3.25715	4.82868	4.29247	5.66491	protein_coding	response to wounding; sensory perception of sound; potassium ion transmembrane transport; amino acid transport; response to xenobiotic stimulus; dicarboxylic acid transport; neuromuscular process controlling balance; cranial nerve development; response to antibiotic; response to light stimulus; L-glutamate transmembrane transport; L-glutamate import across plasma membrane; positive regulation of …	symporter activity; protein binding; metal ion binding; organic anion transmembrane transporter activity; acidic amino acid transmembrane transporter activity; L-amino acid transmembrane transporter activity; amino acid binding; L-glutamate transmembrane transporter activity; high-affinity glutamate transmembrane transporter activity; glutamate binding; glutamate:sodium symporter activity
ENSMUSG00000005370	Msh6	mutS homolog 6 [Source:MGI Symbol;Acc:MGI:1343961]	17	87975050	87990883	0.000173511	0.00211068	-0.250718	143.34	131.782	141.664	115.477	110.193	134.646	protein_coding	mismatch repair; DNA repair; cellular response to DNA damage stimulus; somatic hypermutation of immunoglobulin genes; positive regulation of helicase activity; determination of adult lifespan; intrinsic apoptotic signaling pathway in response to DNA damage; response to UV; intrinsic apoptotic signaling pathway; negative regulation of DNA recombination; isotype switching; meiotic mismatch repair; …	ATP binding; mismatched DNA binding; chromatin binding; DNA binding; nucleotide binding; magnesium ion binding; enzyme binding; ATPase, acting on DNA; double-stranded DNA binding; methylated histone binding; damaged DNA binding; oxidized purine DNA binding; four-way junction DNA binding; MutLalpha complex binding; ADP binding; guanine/thymine mispair binding; single guanine insertion binding; sin…
ENSMUSG00000005371	Fbxo11	F-box protein 11 [Source:MGI Symbol;Acc:MGI:2147134]	17	87990859	88065291	0.000222318	0.00252432	-0.292921	10.4117	8.49533	9.7715	8.40412	7.39121	8.04359	protein_coding	protein ubiquitination; sensory perception of sound; ubiquitin-dependent protein catabolic process; peptidyl-arginine N-methylation; regulation of apoptotic process; cellular protein modification process; cellular process	zinc ion binding; protein binding; metal ion binding; protein-arginine N-methyltransferase activity; ubiquitin-protein transferase activity
ENSMUSG00000005397	Nid1	nidogen 1 [Source:MGI Symbol;Acc:MGI:97342]	13	13437602	13512275	6.05102e-06	0.000191208	-0.805187	3.84596	4.04749	4.04879	2.05138	2.38374	2.58244	protein_coding	cell-matrix adhesion; cell adhesion; positive regulation of cell-substrate adhesion; extracellular matrix organization; glomerular basement membrane development	calcium ion binding; protein binding; collagen binding; proteoglycan binding; extracellular matrix structural constituent; extracellular matrix binding; laminin binding; laminin-1 binding
ENSMUSG00000005417	Mprip	myosin phosphatase Rho interacting protein [Source:MGI Symbol;Acc:MGI:1349438]	11	59661305	59780860	4.04748e-05	0.000728931	0.34314	9.60893	9.29779	8.99016	12.3924	10.6064	12.3261	protein_coding	positive regulation of protein phosphorylation; actin filament organization; maintenance of protein location in cell; negative regulation of myosin-light-chain-phosphatase activity	actin binding; actin filament binding
ENSMUSG00000005465	Il27ra	interleukin 27 receptor, alpha [Source:MGI Symbol;Acc:MGI:1355318]	8	84030287	84042575	0.00758107	0.033899	-0.658325	0.416504	0.323159	0.349138	0.226301	0.262452	0.212131	protein_coding	positive regulation of interferon-gamma production; cytokine-mediated signaling pathway; defense response to Gram-positive bacterium; negative regulation of T-helper 17 type immune response; negative regulation of interleukin-6 production; positive regulation of T-helper 1 type immune response; negative regulation of type 2 immune response; regulation of isotype switching to IgG isotypes; negativ…	protein binding; cytokine receptor activity; cytokine binding; interleukin-12 receptor binding; interleukin-23 binding; interleukin-27 receptor activity
ENSMUSG00000005481	Ddx39	DEAD box helicase 39a [Source:MGI Symbol;Acc:MGI:1915528]	8	83715177	83726892	1.89833e-05	0.000422227	0.295768	72.8496	67.5051	74.9135	89.0768	84.7885	97.7592	protein_coding	mRNA export from nucleus; mRNA processing; RNA splicing; mRNA splicing, via spliceosome	ATP binding; nucleic acid binding; RNA helicase activity; hydrolase activity; nucleotide binding; helicase activity; ATPase; RNA binding; identical protein binding
ENSMUSG00000005533	Igf1r	insulin-like growth factor I receptor [Source:MGI Symbol;Acc:MGI:96433]	7	67952859	68226780	0.000106125	0.00148906	0.545957	0.398241	0.388801	0.353249	0.560456	0.541634	0.607783	protein_coding	protein phosphorylation; transmembrane receptor protein tyrosine kinase signaling pathway; protein autophosphorylation; phosphorylation; response to stimulus; peptidyl-tyrosine phosphorylation; cardiac atrium development; immune response; axonogenesis; aging; positive regulation of cell population proliferation; insulin receptor signaling pathway; negative regulation of muscle cell apoptotic proc…	ATP binding; protein binding; protein kinase activity; transmembrane receptor protein tyrosine kinase activity; protein tyrosine kinase activity; phosphatidylinositol 3-kinase binding; insulin receptor substrate binding; transferase activity; nucleotide binding; kinase activity; G-protein alpha-subunit binding; insulin-like growth factor-activated receptor activity; insulin receptor binding; insu…
ENSMUSG00000005534	Insr	insulin receptor [Source:MGI Symbol;Acc:MGI:96575]	8	3150922	3279617	0.00108819	0.00798654	0.355435	0.593077	0.77893	0.692464	0.7205	0.931812	1.04333	protein_coding	protein phosphorylation; peptidyl-tyrosine phosphorylation; transmembrane receptor protein tyrosine kinase signaling pathway; protein autophosphorylation; negative regulation of gene expression; positive regulation of cell population proliferation; cellular response to growth factor stimulus; positive regulation of protein kinase B signaling; heart morphogenesis; negative regulation of protein ph…	protein kinase activity; ATP binding; protein tyrosine kinase activity; protein binding; transmembrane receptor protein tyrosine kinase activity; phosphatidylinositol 3-kinase binding; insulin receptor substrate binding; protein-containing complex binding; transferase activity; nucleotide binding; kinase activity; identical protein binding; GTP binding; protein kinase binding; protein domain spec…
ENSMUSG00000005656	Snx6	sorting nexin 6 [Source:MGI Symbol;Acc:MGI:1919433]	12	54746349	54795703	0.000801056	0.00648243	0.244259	16.0421	13.4079	14.9786	17.6154	17.4264	19.0636	protein_coding	intracellular protein transport; protein transport; negative regulation of transcription, DNA-templated; retrograde transport, endosome to Golgi; cellular response to epidermal growth factor stimulus; negative regulation of transforming growth factor beta receptor signaling pathway; negative regulation of neuron apoptotic process; cellular response to amyloid-beta	phosphatidylinositol binding; lipid binding; protein homodimerization activity; dynactin binding; type I transforming growth factor beta receptor binding
ENSMUSG00000005672	Kit	KIT proto-oncogene receptor tyrosine kinase [Source:MGI Symbol;Acc:MGI:96677]	5	75574916	75656722	2.63818e-07	2.14316e-05	-0.787012	4.56904	4.50772	4.54661	2.37386	2.18786	2.83482	protein_coding	protein phosphorylation; transmembrane receptor protein tyrosine kinase signaling pathway; Fc receptor signaling pathway; Kit signaling pathway; positive regulation of gene expression; positive regulation of cell population proliferation; spermatogenesis; erythrocyte differentiation; phosphorylation; actin cytoskeleton reorganization; B cell differentiation; regulation of cell shape; inflammatory…	ATP binding; protein kinase activity; transmembrane receptor protein tyrosine kinase activity; protein tyrosine kinase activity; cytokine binding; protein binding; transferase activity; metal ion binding; nucleotide binding; kinase activity; protein homodimerization activity; protease binding; stem cell factor receptor activity; SH2 domain binding
ENSMUSG00000005686	Ampd3	adenosine monophosphate deaminase 3 [Source:MGI Symbol;Acc:MGI:1096344]	7	110768206	110812405	0.00487641	0.0246004	-0.662483	0.897285	0.900192	0.717152	0.342962	0.552385	0.543153	protein_coding	IMP salvage; purine ribonucleoside monophosphate biosynthetic process; nucleotide metabolic process; ATP metabolic process; AMP catabolic process; IMP biosynthetic process; ADP metabolic process; AMP metabolic process; energy homeostasis; GMP salvage; erythrocyte homeostasis; ADP catabolic process; GTP metabolic process	deaminase activity; AMP deaminase activity; metal ion binding; hydrolase activity
ENSMUSG00000005802	Slc30a4	solute carrier family 30 (zinc transporter), member 4 [Source:MGI Symbol;Acc:MGI:1345282]	2	122681233	122702663	0.000227841	0.00256854	0.538978	1.10525	0.870557	0.972684	1.6268	1.34237	1.39315	protein_coding	transmembrane transport; cation transport; ion transport; zinc ion transport; response to toxic substance; zinc ion transmembrane transport; zinc ion homeostasis; response to zinc ion; regulation of sequestering of zinc ion; cation transmembrane transport	cation transmembrane transporter activity; zinc ion transmembrane transporter activity
ENSMUSG00000005873	Reep5	receptor accessory protein 5 [Source:MGI Symbol;Acc:MGI:1270152]	18	34344889	34373415	9.54014e-05	0.00137111	0.485566	1.51771	1.40925	1.5871	2.25982	1.95846	2.28012	protein_coding	#N/A	#N/A
ENSMUSG00000005892	Trh	thyrotropin releasing hormone [Source:MGI Symbol;Acc:MGI:98823]	6	92242061	92244650	0.000297769	0.00314168	-0.437315	137.244	123.384	154.041	114.91	88.5114	113.321	protein_coding	hormone-mediated signaling pathway; adult walking behavior; eating behavior; negative regulation of feeding behavior; positive regulation of insulin secretion; negative regulation of glutamate secretion; positive regulation of gamma-aminobutyric acid secretion; histamine metabolic process; response to hypoxia; response to cold; response to glucose; response to organic cyclic compound; response to…	thyrotropin-releasing hormone activity; protein binding; hormone activity
ENSMUSG00000005893	Nr2c2	nuclear receptor subfamily 2, group C, member 2 [Source:MGI Symbol;Acc:MGI:1352466]	6	92091390	92173057	0.000807301	0.00652738	-0.270923	6.441	5.77599	6.67422	5.21571	5.12761	5.74981	protein_coding	regulation of transcription, DNA-templated; positive regulation of transcription by RNA polymerase II; spermatogenesis; negative regulation of transcription by RNA polymerase II; regulation of transcription by RNA polymerase II; cell differentiation; intracellular receptor signaling pathway; meiotic cell cycle; anatomical structure development; p38MAPK cascade; positive regulation of myoblast dif…	zinc ion binding; DNA-binding transcription factor activity; sequence-specific DNA binding; RNA polymerase II cis-regulatory region sequence-specific DNA binding; DNA binding; metal ion binding; DNA-binding transcription activator activity, RNA polymerase II-specific; protein binding; RNA polymerase II transcription regulatory region sequence-specific DNA binding; nuclear receptor activity; seque…
ENSMUSG00000005897	Nr2c1	nuclear receptor subfamily 2, group C, member 1 [Source:MGI Symbol;Acc:MGI:1352465]	10	94148023	94197211	0.00216622	0.0132994	0.329054	1.83632	1.63925	1.516	2.07506	1.91322	2.34831	protein_coding	regulation of transcription, DNA-templated; negative regulation of transcription by RNA polymerase II; regulation of transcription by RNA polymerase II; intracellular receptor signaling pathway; cell differentiation; negative regulation of transcription, DNA-templated; anatomical structure development; positive regulation of retinoic acid receptor signaling pathway	zinc ion binding; DNA-binding transcription factor activity; sequence-specific DNA binding; protein binding; DNA binding; metal ion binding; RNA polymerase II cis-regulatory region sequence-specific DNA binding; nuclear receptor activity; sequence-specific double-stranded DNA binding; protein homodimerization activity; histone deacetylase binding; DNA-binding transcription repressor activity, RNA…
ENSMUSG00000005973	Rcn1	reticulocalbin 1 [Source:MGI Symbol;Acc:MGI:104559]	2	105386291	105399319	1.6476e-06	7.30345e-05	-0.622156	20.4351	19.6072	18.3724	12.543	12.1315	13.9518	protein_coding	in utero embryonic development; camera-type eye development	calcium ion binding; metal ion binding
ENSMUSG00000005983	1700037C18Rik	RIKEN cDNA 1700037C18 gene [Source:MGI Symbol;Acc:MGI:1920511]	16	3895179	3908689	0.00216881	0.0133111	0.755876	0.688922	0.459214	0.440212	1.00049	0.919041	1.12008	protein_coding	biological_process	molecular_function
ENSMUSG00000006024	Napa	N-ethylmaleimide sensitive fusion protein attachment protein alpha [Source:MGI Symbol;Acc:MGI:104563]	7	16098458	16117975	0.00541581	0.0266379	0.270265	12.5644	13.6723	14.834	15.2328	14.929	17.6696	protein_coding	intracellular protein transport; protein transport; vesicle-mediated transport; brain development; neuron differentiation; synaptic transmission, glutamatergic; apical protein localization; regulation of synaptic vesicle priming; synaptic vesicle priming; positive regulation of ATPase activity; SNARE complex disassembly; protein-containing complex disassembly	protein binding; protein-containing complex binding; SNARE binding; syntaxin binding; soluble NSF attachment protein activity
ENSMUSG00000006057	Atp5g1	ATP synthase, H+ transporting, mitochondrial F0 complex, subunit C1 (subunit 9) [Source:MGI Symbol;Acc:MGI:107653]	11	96068852	96075670	0.000382299	0.00375319	-0.210899	164.239	156.036	165.032	146.952	138.022	150.711	protein_coding	ATP synthesis coupled proton transport; proton transmembrane transport; ion transport; negative regulation of mitochondrial membrane potential; ATP metabolic process; ATP biosynthetic process; positive regulation of neuron death; positive regulation of axon extension; pore complex assembly; negative regulation of reactive oxygen species biosynthetic process; cellular response to L-glutamate	proton transmembrane transporter activity; lipid binding; ligand-gated channel activity
ENSMUSG00000006169	Clint1	clathrin interactor 1 [Source:MGI Symbol;Acc:MGI:2144243]	11	45852051	45910625	0.00326481	0.0180691	0.16614	10.4295	8.84182	9.96727	11.2218	10.3609	12.174	protein_coding	vesicle-mediated transport	clathrin binding
ENSMUSG00000006205	Htra1	HtrA serine peptidase 1 [Source:MGI Symbol;Acc:MGI:1929076]	7	130936111	130985660	1.53997e-05	0.000362939	1.15904	0.398779	0.515845	0.460822	1.05334	1.05991	1.676	protein_coding	proteolysis; negative regulation of BMP signaling pathway; positive regulation of epithelial cell proliferation; negative regulation of defense response to virus; negative regulation of transforming growth factor beta receptor signaling pathway; placenta development; chorionic trophoblast cell differentiation; dentinogenesis	protein binding; insulin-like growth factor binding; serine-type endopeptidase activity; hydrolase activity; peptidase activity; serine-type peptidase activity; identical protein binding; growth factor binding
ENSMUSG00000006215	Zbtb17	zinc finger and BTB domain containing 17 [Source:MGI Symbol;Acc:MGI:107410]	4	141444654	141467930	0.000275613	0.00296072	-0.389225	8.92017	7.14825	7.5711	7.38663	5.60221	6.77325	protein_coding	positive regulation of transcription by RNA polymerase II; regulation of cell cycle; negative regulation of cell population proliferation; regulation of transcription by RNA polymerase II; positive regulation of transcription, DNA-templated; gastrulation with mouth forming second; ectoderm development; G1 to G0 transition	protein binding; RNA polymerase II cis-regulatory region sequence-specific DNA binding; core promoter sequence-specific DNA binding; DNA binding; metal ion binding; RNA polymerase II transcription regulatory region sequence-specific DNA binding; DNA-binding transcription factor activity, RNA polymerase II-specific; DNA-binding transcription activator activity, RNA polymerase II-specific; DNA-bind…
ENSMUSG00000006216	Clcnkb	chloride channel, voltage-sensitive Kb [Source:MGI Symbol;Acc:MGI:1930643]	4	141404353	141416014	6.28327e-05	0.000993916	-1.44289	0.867991	1.75908	0.943321	0.529966	0.504604	0.86562	protein_coding	transmembrane transport; chloride transport; ion transport; regulation of ion transmembrane transport; ion transmembrane transport	voltage-gated chloride channel activity; metal ion binding; voltage-gated ion channel activity; protein binding; chloride channel activity
ENSMUSG00000006218	Fam131c	family with sequence similarity 131, member C [Source:MGI Symbol;Acc:MGI:2685539]	4	141368220	141384175	0.00401708	0.0211627	-1.09491	0.296565	0.274365	0.215193	0.113045	0.10584	0.16583	protein_coding	biological_process	molecular_function
ENSMUSG00000006289	Osgep	O-sialoglycoprotein endopeptidase [Source:MGI Symbol;Acc:MGI:1913496]	14	50906478	50924893	1.75552e-05	0.000397947	-0.289511	56.8704	49.0214	55.6744	47.0971	43.7962	51.0727	protein_coding	tRNA processing; tRNA threonylcarbamoyladenosine modification; tRNA modification; tRNA threonylcarbamoyladenosine metabolic process	transferase activity; metal ion binding; acyltransferase activity; N(6)-L-threonylcarbamoyladenine synthase activity; acyltransferase activity, transferring groups other than amino-acyl groups
ENSMUSG00000006304	Arpc2	actin related protein 2/3 complex, subunit 2 [Source:MGI Symbol;Acc:MGI:1923959]	1	74236084	74268209	0.000517273	0.00467348	0.223014	46.4962	45.5007	46.4166	53.5837	51.5987	61.7008	protein_coding	regulation of actin filament polymerization; Arp2/3 complex-mediated actin nucleation; actin filament polymerization; cellular response to platelet-derived growth factor stimulus; cellular response to epidermal growth factor stimulus; positive regulation of filopodium assembly; positive regulation of lamellipodium assembly; positive regulation of substrate adhesion-dependent cell spreading; posit…	protein binding; protein-containing complex binding; actin binding; actin filament binding; ATPase binding; structural constituent of cytoskeleton; glutamate receptor binding
ENSMUSG00000006311	Etv2	ets variant 2 [Source:MGI Symbol;Acc:MGI:99253]	7	30633616	30635852	0.00189165	0.012041	1.34927	0.27478	0.120928	0.284806	0.621244	0.61428	0.525352	protein_coding	regulation of transcription, DNA-templated; in utero embryonic development; Wnt signaling pathway; positive regulation of gene expression; positive regulation of transcription by RNA polymerase II; erythrocyte differentiation; regulation of transcription by RNA polymerase II; cell differentiation; hemopoiesis; blood vessel morphogenesis; placenta development; blastocyst development; Notch signali…	DNA-binding transcription factor activity; sequence-specific DNA binding; DNA binding; DNA-binding transcription factor activity, RNA polymerase II-specific; sequence-specific double-stranded DNA binding; RNA polymerase II cis-regulatory region sequence-specific DNA binding; DNA-binding transcription activator activity, RNA polymerase II-specific
ENSMUSG00000006315	Tmem147	transmembrane protein 147 [Source:MGI Symbol;Acc:MGI:1915011]	7	30727701	30729534	0.000990288	0.00743816	-0.226098	21.2305	18.886	21.202	18.6554	16.7745	19.0526	protein_coding	#N/A	ribosome binding
ENSMUSG00000006342	Susd2	sushi domain containing 2 [Source:MGI Symbol;Acc:MGI:1918983]	10	75636619	75644008	0.00243761	0.0145641	-0.427723	1.41881	1.20936	1.52638	1.1153	0.881818	1.15372	protein_coding	negative regulation of cell division; negative regulation of cell cycle G1/S phase transition	molecular_function
ENSMUSG00000006345	Ggt1	gamma-glutamyltransferase 1 [Source:MGI Symbol;Acc:MGI:95706]	10	75561604	75586200	0.000324527	0.00334566	-0.700234	2.53233	3.29083	2.79689	2.05984	1.70043	1.65279	protein_coding	glutathione catabolic process; spermatogenesis; translation; proteolysis; response to lipopolysaccharide; glutathione metabolic process; regulation of immune system process; glutathione biosynthetic process; regulation of inflammatory response; glutamate metabolic process; zymogen activation; response to estradiol; response to tumor necrosis factor; cysteine biosynthetic process; peptide modifica…	glutathione hydrolase activity; transferase activity; hydrolase activity; acyltransferase activity; peptidase activity; peptidyltransferase activity; leukotriene-C(4) hydrolase; aminoacyltransferase activity; hypoglycin A gamma-glutamyl transpeptidase activity; leukotriene C4 gamma-glutamyl transferase activity
ENSMUSG00000006356	Crip2	cysteine rich protein 2 [Source:MGI Symbol;Acc:MGI:1915587]	12	113140236	113145504	0.00164194	0.0109163	0.492243	3.85623	3.71345	4.62442	6.10158	4.66737	7.05344	protein_coding	positive regulation of cell population proliferation; hemopoiesis	protein binding; metal ion binding
ENSMUSG00000006369	Fbln1	fibulin 1 [Source:MGI Symbol;Acc:MGI:95487]	15	85205949	85286535	5.52302e-07	3.56791e-05	-0.991623	3.09996	2.95434	3.11329	1.70011	1.35696	1.77435	protein_coding	extracellular matrix organization; positive regulation of gene expression; positive regulation of fibroblast proliferation; negative regulation of protein phosphorylation; positive regulation of peptidase activity; negative regulation of substrate adhesion-dependent cell spreading; negative regulation of cell motility; negative regulation of ERK1 and ERK2 cascade; negative regulation of cell adhe…	calcium ion binding; peptidase activator activity; protein binding; protein-containing complex binding; identical protein binding; integrin binding; fibronectin binding; protein C-terminus binding; extracellular matrix structural constituent; fibrinogen binding
ENSMUSG00000006373	Pgrmc1	progesterone receptor membrane component 1 [Source:MGI Symbol;Acc:MGI:1858305]	X	36598206	36606079	0.000193656	0.00228809	-0.272673	42.101	40.4278	40.8331	35.8454	33.2151	36.1782	protein_coding	heme biosynthetic process; memory; positive regulation of protein localization to plasma membrane; associative learning; axon guidance; modification of synaptic structure; negative regulation of synapse organization	metal ion binding; lipid binding; protein binding; protein homodimerization activity; heme binding; steroid binding
ENSMUSG00000006386	Tek	TEK receptor tyrosine kinase [Source:MGI Symbol;Acc:MGI:98664]	4	94739289	94874976	0.000619207	0.00534185	-0.588757	0.77956	0.71371	0.622681	0.478324	0.476596	0.553328	protein_coding	protein phosphorylation; transmembrane receptor protein tyrosine kinase signaling pathway; cellular process; response to stimulus; peptidyl-tyrosine phosphorylation; positive regulation of protein phosphorylation; sprouting angiogenesis; positive regulation of endothelial cell migration; positive regulation of phosphatidylinositol 3-kinase signaling; negative regulation of angiogenesis; regulatio…	ATP binding; protein binding; protein kinase activity; transmembrane receptor protein tyrosine kinase activity; protein tyrosine kinase activity; nucleotide binding; identical protein binding; transferase activity; kinase activity; signaling receptor activity; growth factor binding
ENSMUSG00000006390	Elovl1	elongation of very long chain fatty acids (FEN1/Elo2, SUR4/Elo3, yeast)-like 1 [Source:MGI Symbol;Acc:MGI:1858959]	4	118428093	118432953	0.000449202	0.004228	0.455107	3.04651	2.88279	2.74665	4.31386	3.69524	4.14506	protein_coding	fatty acid elongation, saturated fatty acid; very long-chain fatty acid biosynthetic process; lipid metabolic process; fatty acid metabolic process; fatty acid biosynthetic process; lipid biosynthetic process; cellular biosynthetic process; cellular lipid metabolic process; unsaturated fatty acid biosynthetic process; establishment of skin barrier; sphingolipid biosynthetic process; ceramide bios…	fatty acid elongase activity; transferase activity; very-long-chain 3-ketoacyl-CoA synthase activity; 3-oxo-lignoceronyl-CoA synthase activity; 3-oxo-cerotoyl-CoA synthase activity
ENSMUSG00000006395	Hyi	hydroxypyruvate isomerase (putative) [Source:MGI Symbol;Acc:MGI:1915430]	4	118359990	118362744	0.00203099	0.0126623	0.555174	1.40189	1.38607	1.634	2.29724	2.30264	2.29542	polymorphic_pseudogene	#N/A	isomerase activity; hydroxypyruvate isomerase activity
ENSMUSG00000006398	Cdc20	cell division cycle 20 [Source:MGI Symbol;Acc:MGI:1859866]	4	118432901	118437352	1.92476e-06	8.35592e-05	0.467112	40.5618	36.61	43.2186	56.1318	51.24	63.5254	protein_coding	positive regulation of ubiquitin protein ligase activity; positive regulation of cell population proliferation; regulation of dendrite development; nervous system development; cell differentiation; cell cycle; protein ubiquitination; cell division; mitotic spindle assembly; anaphase-promoting complex-dependent catabolic process; positive regulation of anaphase-promoting complex-dependent cataboli…	protein binding; anaphase-promoting complex binding; ubiquitin-protein transferase activator activity; enzyme binding; histone deacetylase binding; protein C-terminus binding; ubiquitin ligase activator activity
ENSMUSG00000006411	Pvrl4	nectin cell adhesion molecule 4 [Source:MGI Symbol;Acc:MGI:1918990]	1	171370099	171388598	0.00409074	0.0214308	0.688238	0.128251	0.135568	0.16494	0.218537	0.233176	0.271928	protein_coding	cell adhesion; viral entry into host cell; cell-cell adhesion; homophilic cell adhesion via plasma membrane adhesion molecules; heterophilic cell-cell adhesion via plasma membrane cell adhesion molecules	identical protein binding
ENSMUSG00000006445	Epha2	Eph receptor A2 [Source:MGI Symbol;Acc:MGI:95278]	4	141301240	141329384	0.000164353	0.00202794	0.325725	11.3444	10.794	11.6282	15.3444	13.2678	15.7303	protein_coding	protein phosphorylation; transmembrane receptor protein tyrosine kinase signaling pathway; inflammatory response; protein kinase B signaling; negative regulation of protein kinase B signaling; negative regulation of angiogenesis; skeletal system development; cell migration; post-anal tail morphogenesis; phosphorylation; cell differentiation; cell adhesion; peptidyl-tyrosine phosphorylation; defen…	ATP binding; protein binding; protein kinase activity; ephrin receptor activity; protein tyrosine kinase activity; transferase activity; nucleotide binding; kinase activity; transmembrane receptor protein tyrosine kinase activity; transmembrane-ephrin receptor activity; growth factor binding
ENSMUSG00000006457	Actn3	actinin alpha 3 [Source:MGI Symbol;Acc:MGI:99678]	19	4861223	4877909	0.000117856	0.0015957	-0.383441	3.17868	2.94459	2.98469	2.4286	2.23152	2.59569	protein_coding	actin cytoskeleton organization; negative regulation of cold-induced thermogenesis; muscle contraction; focal adhesion assembly; negative regulation of glycolytic process; regulation of aerobic respiration; negative regulation of calcineurin-NFAT signaling cascade; bone morphogenesis; regulation of the force of skeletal muscle contraction; skeletal muscle atrophy; transition between fast and slow…	protein binding; calcium ion binding; metal ion binding; actin binding; actin filament binding; identical protein binding; protein-macromolecule adaptor activity; ion channel binding
ENSMUSG00000006463	Zdhhc24	zinc finger, DHHC domain containing 24 [Source:MGI Symbol;Acc:MGI:1917855]	19	4878668	4885397	0.00437805	0.0226291	-0.243369	3.42568	3.14583	3.24277	3.03026	2.57172	2.95064	protein_coding	protein targeting to membrane; peptidyl-L-cysteine S-palmitoylation	palmitoyltransferase activity; transferase activity; acyltransferase activity; protein-cysteine S-palmitoyltransferase activity
ENSMUSG00000006476	Nsmf	NMDA receptor synaptonuclear signaling and neuronal migration factor [Source:MGI Symbol;Acc:MGI:1861755]	2	25054355	25062881	3.98108e-05	0.00072108	1.1234	1.46146	0.578355	1.1131	2.208	1.5819	2.28705	protein_coding	regulation of neuronal synaptic plasticity; regulation of neuron migration; cellular response to amino acid stimulus; positive regulation of protein dephosphorylation; regulation of dendrite morphogenesis; positive regulation of neuron migration; regulation of neuron apoptotic process; cellular response to electrical stimulus; postsynapse to nucleus signaling pathway; cellular response to gonadot…	calcium-dependent protein binding; protein binding
ENSMUSG00000006494	Pdk1	pyruvate dehydrogenase kinase, isoenzyme 1 [Source:MGI Symbol;Acc:MGI:1926119]	2	71873224	71903858	0.000156099	0.0019464	0.316434	93.407	80.3908	90.3461	107.874	99.4359	128.315	protein_coding	protein phosphorylation; regulation of glucose metabolic process; cell population proliferation; phosphorylation; carbohydrate metabolic process; intracellular signal transduction; glucose metabolic process; cell surface receptor signaling pathway; peptidyl-serine phosphorylation; intrinsic apoptotic signaling pathway in response to oxidative stress; regulation of acetyl-CoA biosynthetic process …	protein kinase activity; protein-containing complex binding; transferase activity; nucleotide binding; ATP binding; kinase activity; identical protein binding; protein serine/threonine kinase activity; pyruvate dehydrogenase (acetyl-transferring) kinase activity
ENSMUSG00000006498	Ptbp1	polypyrimidine tract binding protein 1 [Source:MGI Symbol;Acc:MGI:97791]	10	79854427	79864771	0.0104242	0.0433265	0.187076	73.3669	75.9336	85.3782	97.0688	83.1455	103.199	protein_coding	mRNA processing; regulation of cellular process; RNA splicing; regulation of alternative mRNA splicing, via spliceosome; negative regulation of RNA splicing; positive regulation of protein dephosphorylation; negative regulation of mRNA splicing, via spliceosome; negative regulation of muscle cell differentiation; positive regulation of calcineurin-NFAT signaling cascade; IRES-dependent viral tran…	RNA binding; nucleic acid binding; pre-mRNA binding
ENSMUSG00000006517	Mvd	mevalonate (diphospho) decarboxylase [Source:MGI Symbol;Acc:MGI:2179327]	8	122433596	122443422	3.32545e-05	0.000630071	0.510003	5.96013	5.6787	6.54256	8.48987	7.90901	10.3949	protein_coding	isoprenoid biosynthetic process; isopentenyl diphosphate biosynthetic process, mevalonate pathway; positive regulation of cell population proliferation; lipid metabolic process; steroid metabolic process; cholesterol metabolic process; steroid biosynthetic process; cholesterol biosynthetic process; sterol biosynthetic process	ATP binding; carboxy-lyase activity; diphosphomevalonate decarboxylase activity; nucleotide binding; lyase activity; protein homodimerization activity; Hsp70 protein binding
ENSMUSG00000006586	Runx1t1	RUNX1 translocation partner 1 [Source:MGI Symbol;Acc:MGI:104793]	4	13743436	13893649	0.00650089	0.0302852	-0.393032	0.652495	0.635354	0.853858	0.595912	0.403771	0.645878	protein_coding	transcription, DNA-templated; negative regulation of transcription, DNA-templated; regulation of transcription, DNA-templated; negative regulation of cellular process; fat cell differentiation; negative regulation of neuron projection development; negative regulation of fat cell differentiation; regulation of DNA binding	transcription corepressor activity; metal ion binding; protein binding; identical protein binding; DNA-binding transcription factor binding
ENSMUSG00000006587	Snai3	snail family zinc finger 3 [Source:MGI Symbol;Acc:MGI:1353563]	8	122454206	122460692	0.000224704	0.00254187	1.39864	0.38643	0.510882	0.293763	1.24943	0.874607	1.17039	protein_coding	regulation of transcription by RNA polymerase II; regulation of transcription, DNA-templated; negative regulation of transcription by RNA polymerase II	RNA polymerase II cis-regulatory region sequence-specific DNA binding; DNA binding; metal ion binding; DNA-binding transcription factor activity, RNA polymerase II-specific; DNA-binding transcription factor activity; sequence-specific double-stranded DNA binding; DNA-binding transcription repressor activity, RNA polymerase II-specific; RNA polymerase II transcription regulatory region sequence-sp…
ENSMUSG00000006599	Gtf2h1	general transcription factor II H, polypeptide 1 [Source:MGI Symbol;Acc:MGI:1277216]	7	46796103	46823800	0.000457328	0.00428106	-0.228022	90.8719	83.5361	91.4315	79.9413	70.9625	79.6132	protein_coding	transcription, DNA-templated; nucleotide-excision repair; transcription by RNA polymerase II; positive regulation of transcription, DNA-templated	chromatin binding; thyroid hormone receptor binding
ENSMUSG00000006649	Nphs1	nephrosis 1, nephrin [Source:MGI Symbol;Acc:MGI:1859637]	7	30458315	30487223	1.01284e-06	5.2237e-05	-0.48814	10.9713	9.43798	10.0605	6.83435	6.57528	8.86196	protein_coding	cell-cell adhesion; cell adhesion; MAPK cascade; muscle organ development; JNK cascade; positive regulation of actin filament polymerization; skeletal muscle tissue development; protein localization to synapse; myoblast fusion; regulation of excretion; glomerular basement membrane development; glomerular visceral epithelial cell development	protein binding; cell adhesion molecule binding; protein domain specific binding; myosin binding; spectrin binding; alpha-actinin binding
ENSMUSG00000006651	Aplp1	amyloid beta (A4) precursor-like protein 1 [Source:MGI Symbol;Acc:MGI:88046]	7	30434981	30445582	0.000111526	0.00153525	-0.470503	6.44347	6.96357	6.52609	4.7195	4.77858	5.34787	protein_coding	cellular response to norepinephrine stimulus; negative regulation of adenylate cyclase-activating G protein-coupled receptor signaling pathway	heparin binding; transition metal ion binding; alpha-2A adrenergic receptor binding; alpha-2B adrenergic receptor binding; alpha-2C adrenergic receptor binding; identical protein binding
ENSMUSG00000006676	Usp19	ubiquitin specific peptidase 19 [Source:MGI Symbol;Acc:MGI:1918722]	9	108490602	108502337	0.0119288	0.0479547	0.138119	11.0548	9.30691	11.644	11.3388	10.0588	12.4685	protein_coding	ubiquitin-dependent protein catabolic process; protein deubiquitination; proteolysis; ubiquitin-dependent ERAD pathway; regulation of protein stability; protein stabilization; response to endoplasmic reticulum stress; negative regulation of skeletal muscle tissue development; positive regulation of cell cycle process; protein K48-linked deubiquitination; regulation of cellular response to hypoxia…	thiol-dependent deubiquitinase; metal ion binding; hydrolase activity; peptidase activity; cysteine-type peptidase activity; Hsp90 protein binding; ubiquitin protein ligase binding; Lys48-specific deubiquitinase activity; protein binding
ENSMUSG00000006678	Pola1	polymerase (DNA directed), alpha 1 [Source:MGI Symbol;Acc:MGI:99660]	X	93304767	93632155	1.96186e-05	0.000431289	-0.321574	36.2011	33.1443	35.7779	28.5153	27.541	30.7606	protein_coding	DNA replication; DNA replication initiation; DNA replication, synthesis of RNA primer; DNA synthesis involved in DNA repair; double-strand break repair via nonhomologous end joining; DNA biosynthetic process; leading strand elongation; regulation of type I interferon production; mitotic DNA replication initiation; DNA strand elongation involved in DNA replication; lagging strand elongation	DNA binding; nucleic acid binding; nucleotide binding; DNA-directed DNA polymerase activity; protein binding; chromatin binding; transferase activity; metal ion binding; iron-sulfur cluster binding; zinc ion binding; 4 iron, 4 sulfur cluster binding; nucleotidyltransferase activity; protein kinase binding; double-stranded DNA binding; single-stranded DNA binding; DNA replication origin binding; p…
ENSMUSG00000006699	Cdc42	cell division cycle 42 [Source:MGI Symbol;Acc:MGI:106211]	4	137319696	137357720	0.000785278	0.00638751	0.172432	58.0811	53.8236	59.3588	66.1595	61.305	72.4506	protein_coding	small GTPase mediated signal transduction; actin filament branching; positive regulation of cell growth; protein phosphorylation; cellular response to interferon-gamma; cardiac conduction system development; protein ubiquitination; nervous system development; cell differentiation; actin filament organization; positive regulation of MAPK cascade; cellular protein localization; positive regulation …	GTP binding; GTPase activity; protein binding; hydrolase activity; nucleotide binding; identical protein binding; protein kinase binding; G protein activity; ubiquitin protein ligase activity; apolipoprotein A-I receptor binding; mitogen-activated protein kinase kinase kinase binding; thioesterase binding; GTP-dependent protein binding; GBD domain binding
ENSMUSG00000006724	Cyp27b1	cytochrome P450, family 27, subfamily b, polypeptide 1 [Source:MGI Symbol;Acc:MGI:1098274]	10	127048250	127053006	0.00882193	0.0380454	0.893533	0.0790068	0.0550157	0.120796	0.175899	0.142013	0.323619	protein_coding	response to insulin; negative regulation of cell population proliferation; response to lipopolysaccharide; response to xenobiotic stimulus; calcium ion homeostasis; response to cAMP; response to interferon-gamma; negative regulation of cell growth; calcium ion transport; positive regulation of vitamin D receptor signaling pathway; aging; response to copper ion; negative regulation of calcidiol 1-…	monooxygenase activity; heme binding; iron ion binding; oxidoreductase activity, acting on paired donors, with incorporation or reduction of molecular oxygen; metal ion binding; oxidoreductase activity; calcidiol 1-monooxygenase activity; secalciferol 1-monooxygenase activity
ENSMUSG00000006731	B4galnt1	beta-1,4-N-acetyl-galactosaminyl transferase 1 [Source:MGI Symbol;Acc:MGI:1342057]	10	127165156	127172340	0.00109771	0.00802836	1.17048	0.131401	0.121239	0.132466	0.353718	0.195002	0.354501	protein_coding	lipid glycosylation; spermatogenesis; lipid metabolic process; sphingolipid metabolic process; ganglioside biosynthetic process; glycosphingolipid biosynthetic process; glycosphingolipid metabolic process; lipid storage	hexosyltransferase activity; transferase activity; glycosyltransferase activity; acetylgalactosaminyltransferase activity; (N-acetylneuraminyl)-galactosylglucosylceramide N-acetylgalactosaminyltransferase activity
ENSMUSG00000006732	Mettl1	methyltransferase like 1 [Source:MGI Symbol;Acc:MGI:1339986]	10	127041414	127046365	0.00272693	0.0158038	-0.289893	11.0198	10.0558	10.8702	9.6492	7.93704	8.91969	protein_coding	tRNA modification; methylation; tRNA processing; tRNA methylation; tRNA (guanine-N7)-methylation; RNA (guanine-N7)-methylation	tRNA (guanine-N7-)-methyltransferase activity; RNA binding; transferase activity; methyltransferase activity; tRNA binding
ENSMUSG00000006818	Sod2	superoxide dismutase 2, mitochondrial [Source:MGI Symbol;Acc:MGI:98352]	17	13007839	13018119	1.23024e-06	6.06405e-05	-0.492624	7.83098	7.8301	8.29703	5.71045	5.41492	6.37454	protein_coding	superoxide metabolic process; removal of superoxide radicals; negative regulation of apoptotic process; post-embryonic development; negative regulation of fat cell differentiation; mitochondrion organization; regulation of transcription by RNA polymerase II; negative regulation of cell population proliferation; locomotory behavior; respiratory electron transport chain; response to xenobiotic stim…	metal ion binding; superoxide dismutase activity; oxidoreductase activity; enzyme binding; DNA binding; identical protein binding; protein binding; oxygen binding; manganese ion binding
ENSMUSG00000006850	Tmco6	transmembrane and coiled-coil domains 6 [Source:MGI Symbol;Acc:MGI:1919233]	18	36735068	36742391	0.00231421	0.0139947	0.358681	3.68158	3.52401	3.31026	4.50468	4.00945	5.48396	protein_coding	biological_process; protein import into nucleus	nuclear import signal receptor activity; protein binding
ENSMUSG00000006920	Ezh1	enhancer of zeste 1 polycomb repressive complex 2 subunit [Source:MGI Symbol;Acc:MGI:1097695]	11	101191115	101226463	0.00170539	0.011193	-0.257498	5.66168	5.87957	6.47079	5.30385	4.58015	5.43953	protein_coding	histone H3-K27 methylation; positive regulation of transcription by RNA polymerase II; negative regulation of transcription by RNA polymerase II; methylation; chromatin organization; histone H3-K27 trimethylation; liver regeneration; hepatocyte homeostasis; response to tetrachloromethane; chromatin remodeling; chromatin silencing at telomere; heterochromatin assembly; hippocampus development	protein binding; histone-lysine N-methyltransferase activity; chromatin binding; transferase activity; methyltransferase activity; nucleosomal histone binding; transcription corepressor activity; histone methyltransferase activity (H3-K27 specific)
ENSMUSG00000006930	Hap1	huntingtin-associated protein 1 [Source:MGI Symbol;Acc:MGI:1261831]	11	100347327	100356128	2.45712e-05	0.000504429	-0.576706	7.61974	6.79464	6.50066	4.40589	4.51218	4.77997	protein_coding	positive regulation of neuron projection development; autophagy; protein transport; cell projection organization; exocytosis; regulation of postsynaptic neurotransmitter receptor internalization; protein localization; vesicle transport along microtubule; neuron projection development; regulation of exocytosis; neurogenesis; positive regulation of neurogenesis; negative regulation of amyloid-beta …	protein binding; ion channel binding; identical protein binding; signaling receptor binding; protein domain specific binding; myosin binding; brain-derived neurotrophic factor binding
ENSMUSG00000006931	Leprel4	prolyl 3-hydroxylase family member 4 (non-enzymatic) [Source:MGI Symbol;Acc:MGI:1913430]	11	100408456	100414836	0.00704195	0.0321336	0.435149	2.13963	1.32966	1.57402	2.41937	1.86052	2.53576	protein_coding	bone remodeling; collagen fibril organization; collagen biosynthetic process; peptidyl-lysine hydroxylation	protein binding; collagen binding
ENSMUSG00000007038	Neu1	neuraminidase 1 [Source:MGI Symbol;Acc:MGI:97305]	17	34931253	34935953	0.000314849	0.00327263	0.25938	5.63391	5.48761	5.87763	8.25979	6.9154	7.78016	protein_coding	positive regulation of neuron projection development; metabolic process; lipid metabolic process; lipid catabolic process; carbohydrate metabolic process; ganglioside catabolic process; oligosaccharide catabolic process; regulation of myoblast proliferation	exo-alpha-sialidase activity; protein binding; hydrolase activity; hydrolase activity, acting on glycosyl bonds; exo-alpha-(2->3)-sialidase activity; exo-alpha-(2->6)-sialidase activity; exo-alpha-(2->8)-sialidase activity; alpha-sialidase activity
ENSMUSG00000007041	Clic1	chloride intracellular channel 1 [Source:MGI Symbol;Acc:MGI:2148924]	17	35049966	35058749	9.11544e-07	4.87393e-05	0.552559	18.5912	18.766	19.333	28.6389	25.4392	29.9139	protein_coding	chloride transport; regulation of cell cycle; glutathione metabolic process; positive regulation of osteoblast differentiation; ion transport; regulation of ion transmembrane transport; ion transmembrane transport; regulation of mitochondrial membrane potential	protein binding; chloride channel activity; voltage-gated ion channel activity
ENSMUSG00000007279	Scube2	signal peptide, CUB domain, EGF-like 2 [Source:MGI Symbol;Acc:MGI:1928765]	7	109798676	109865679	0.00295551	0.016729	-1.74486	0.0826952	0.0787865	0.0405849	0.0229752	0.0129787	0.0278749	protein_coding	positive regulation of osteoblast differentiation; signal transduction; positive regulation of smoothened signaling pathway; chondrocyte differentiation involved in endochondral bone morphogenesis; positive regulation of chondrocyte proliferation; positive regulation of ossification	calcium ion binding; protein binding; lipid binding; identical protein binding; hedgehog family protein binding
ENSMUSG00000007379	Dennd2c	DENN domain containing 2C [Source:MGI Symbol;Acc:MGI:3036254]	3	103102604	103169769	5.26403e-07	3.45964e-05	-0.591478	11.4454	10.7958	10.8757	7.31116	7.28333	8.31003	protein_coding	regulation of catalytic activity	guanyl-nucleotide exchange factor activity; enzyme regulator activity
ENSMUSG00000007476	Lrrc8a	leucine rich repeat containing 8A VRAC subunit A [Source:MGI Symbol;Acc:MGI:2652847]	2	30237715	30263790	0.00662157	0.0307066	0.376085	2.4266	2.27384	2.4638	3.76935	2.51582	3.29236	protein_coding	ion transport; cell differentiation; spermatogenesis; response to osmotic stress; anion transmembrane transport; protein hexamerization; anion transport; positive regulation of myoblast differentiation; cellular glucose homeostasis; taurine transport; cell volume homeostasis; chloride transmembrane transport; positive regulation of insulin secretion; aspartate transmembrane transport; cyclic-GMP-…	protein binding; identical protein binding; anion channel activity; volume-sensitive anion channel activity; cyclic-GMP-AMP transmembrane transporter activity
ENSMUSG00000007564	Ppp2r1a	protein phosphatase 2, regulatory subunit A, alpha [Source:MGI Symbol;Acc:MGI:1926334]	17	20945311	20965916	2.43923e-06	9.97186e-05	0.369537	30.8883	26.9677	29.6677	37.2475	34.4311	40.4077	protein_coding	protein-containing complex assembly; regulation of catalytic activity; protein dephosphorylation; chromosome segregation; positive regulation of extrinsic apoptotic signaling pathway in absence of ligand; female meiotic nuclear division; peptidyl-serine dephosphorylation; meiotic sister chromatid cohesion, centromeric; meiotic spindle elongation; mitotic sister chromatid separation; regulation of…	protein phosphatase regulator activity; protein binding; protein antigen binding; protein heterodimerization activity; protein serine/threonine phosphatase activity
ENSMUSG00000007594	Hapln4	hyaluronan and proteoglycan link protein 4 [Source:MGI Symbol;Acc:MGI:2679531]	8	70083529	70090862	0.00461987	0.0235751	1.00987	0.0873164	0.153888	0.196529	0.328401	0.259333	0.322419	protein_coding	cell adhesion; skeletal system development; central nervous system development	hyaluronic acid binding
ENSMUSG00000007655	Cav1	caveolin 1, caveolae protein [Source:MGI Symbol;Acc:MGI:102709]	6	17306335	17341452	9.52737e-05	0.00137074	2.29515	0.213293	0.111519	0.11934	0.542767	0.845977	0.572286	protein_coding	caveola assembly; cellular response to mechanical stimulus; response to bacterium; cholesterol homeostasis; cellular response to transforming growth factor beta stimulus; negative regulation of BMP signaling pathway; triglyceride metabolic process; negative regulation of cell population proliferation; angiogenesis; skeletal muscle tissue development; negative regulation of epithelial cell differe…	protein binding; protein-containing complex binding; enzyme binding; small GTPase binding; identical protein binding; kinase binding; SNARE binding; signaling receptor binding; ion channel binding; ATPase binding; protein kinase binding; molecular adaptor activity; protein-macromolecule adaptor activity; syntaxin binding; nitric-oxide synthase binding; peptidase activator activity; receptor serin…
ENSMUSG00000007659	Bcl2l1	BCL2-like 1 [Source:MGI Symbol;Acc:MGI:88139]	2	152780668	152831728	1.00848e-06	5.21546e-05	0.912948	3.5291	2.99522	3.235	6.62213	5.061	6.68046	protein_coding	regulation of apoptotic process; in utero embryonic development; negative regulation of apoptotic process; cellular response to amino acid stimulus; positive regulation of cell population proliferation; spermatogenesis; neuron apoptotic process; cell population proliferation; apoptotic process; extrinsic apoptotic signaling pathway in absence of ligand; response to virus; defense response to viru…	protein binding; protein-containing complex binding; identical protein binding; protein homodimerization activity; protein kinase binding; GTPase binding; protein heterodimerization activity; BH3 domain binding; cysteine-type endopeptidase inhibitor activity involved in apoptotic process; clathrin binding; BH domain binding; MDM2/MDM4 family protein binding
ENSMUSG00000007721	Ccdc124	coiled-coil domain containing 124 [Source:MGI Symbol;Acc:MGI:1916403]	8	70868227	70873490	0.000848899	0.00677116	0.294383	14.1563	12.7325	12.9084	16.2094	15.0514	19.3755	protein_coding	biological_process; cell cycle; cell division	#N/A
ENSMUSG00000007783	Cpt1c	carnitine palmitoyltransferase 1c [Source:MGI Symbol;Acc:MGI:2446526]	7	44959373	44974851	0.00848696	0.036987	0.377279	2.54367	1.73054	2.24001	3.04012	2.41638	3.23828	protein_coding	lipid metabolic process; fatty acid beta-oxidation; fatty acid metabolic process; regulation of postsynaptic membrane neurotransmitter receptor levels; carnitine metabolic process	acyltransferase activity; transferase activity; carnitine O-palmitoyltransferase activity
ENSMUSG00000007805	Twist2	twist basic helix-loop-helix transcription factor 2 [Source:MGI Symbol;Acc:MGI:104685]	1	91801461	91848028	0.00047785	0.00442286	3.53444	0	0.014342	0.0135	0.145943	0.0869885	0.122848	protein_coding	positive regulation of cell migration; negative regulation of apoptotic process; negative regulation of osteoblast differentiation	protein dimerization activity
ENSMUSG00000007833	Aldh16a1	aldehyde dehydrogenase 16 family, member A1 [Source:MGI Symbol;Acc:MGI:1916998]	7	45140684	45154584	0.00166345	0.011008	-0.352318	3.71487	2.93941	3.13429	2.70771	2.47563	2.67925	protein_coding	#N/A	oxidoreductase activity; oxidoreductase activity, acting on the aldehyde or oxo group of donors, NAD or NADP as acceptor
ENSMUSG00000007872	Id3	inhibitor of DNA binding 3 [Source:MGI Symbol;Acc:MGI:96398]	4	136143497	136145755	0.00616728	0.0292331	0.368065	3.55461	3.00446	2.75096	3.99128	3.76504	5.33103	protein_coding	negative regulation of transcription, DNA-templated; negative regulation of osteoblast differentiation; negative regulation of gene expression; negative regulation of transcription by RNA polymerase II; regulation of cell cycle; negative regulation of cellular process; cell differentiation; rhythmic process; circadian rhythm; heart development; positive regulation of apoptotic process; negative r…	protein dimerization activity; protein binding; protein domain specific binding; bHLH transcription factor binding; transcription regulator inhibitor activity; leptomycin B binding
ENSMUSG00000007888	Crlf1	cytokine receptor-like factor 1 [Source:MGI Symbol;Acc:MGI:1340030]	8	70493158	70504081	2.35888e-06	9.81294e-05	1.61793	0.820417	0.66018	0.618973	1.93685	1.33206	1.7709	protein_coding	positive regulation of cell population proliferation; cytokine-mediated signaling pathway; negative regulation of neuron apoptotic process; ureteric bud development; positive regulation of tyrosine phosphorylation of STAT protein; negative regulation of motor neuron apoptotic process	protein binding; cytokine activity; cytokine receptor activity; cytokine binding; ciliary neurotrophic factor receptor binding
ENSMUSG00000007908	Hmgcll1	3-hydroxymethyl-3-methylglutaryl-Coenzyme A lyase-like 1 [Source:MGI Symbol;Acc:MGI:2446108]	9	76014855	76136350	0.000710099	0.0059442	0.951575	0.241057	0.321804	0.331344	0.706323	0.550096	0.74747	protein_coding	ketone body biosynthetic process; lipid metabolic process; leucine catabolic process	catalytic activity; hydroxymethylglutaryl-CoA lyase activity; oxo-acid-lyase activity; metal ion binding; lyase activity
ENSMUSG00000007950	Abhd8	abhydrolase domain containing 8 [Source:MGI Symbol;Acc:MGI:1918946]	8	71456700	71463657	0.00104403	0.00774029	0.460481	1.34218	1.44446	1.46062	1.98892	1.84878	2.205	protein_coding	lipid homeostasis; phosphatidic acid biosynthetic process	catalytic activity; hydrolase activity; carboxylic ester hydrolase activity; lysophosphatidic acid acyltransferase activity
ENSMUSG00000008035	Mid1ip1	Mid1 interacting protein 1 (gastrulation specific G12-like (zebrafish)) [Source:MGI Symbol;Acc:MGI:1915291]	X	10715013	10719690	0.0122079	0.0487594	0.156621	15.2909	13.7177	18.7769	20.2034	19.5942	19.0695	protein_coding	lipid metabolic process; negative regulation of microtubule depolymerization; protein polymerization; regulation of lipid biosynthetic process; positive regulation of fatty acid biosynthetic process; positive regulation of ligase activity	protein binding; protein C-terminus binding; identical protein binding
ENSMUSG00000008036	Ap2s1	adaptor-related protein complex 2, sigma 1 subunit [Source:MGI Symbol;Acc:MGI:2141861]	7	16738410	16749294	0.00487866	0.0246052	0.172058	24.9335	21.8289	23.8271	27.5442	25.0358	30.479	protein_coding	intracellular protein transport; vesicle-mediated transport; protein transport; clathrin-dependent endocytosis; endocytosis	clathrin adaptor activity; protein binding
ENSMUSG00000008136	Fhl2	four and a half LIM domains 2 [Source:MGI Symbol;Acc:MGI:1338762]	1	43123074	43196984	2.52511e-07	2.08613e-05	4.2816	0.0740887	0.023743	0.0768018	1.09641	0.960541	1.43372	protein_coding	negative regulation of apoptotic process; negative regulation of transcription by RNA polymerase II; regulation of transcription by RNA polymerase II; response to hormone; osteoblast differentiation; atrial cardiac muscle cell development; ventricular cardiac muscle cell development; heart trabecula formation; negative regulation of calcineurin-NFAT signaling cascade	metal ion binding; identical protein binding; transcription coregulator activity; protein binding; transcription factor binding; transcription corepressor activity; bHLH transcription factor binding
ENSMUSG00000008167	Fbxw9	F-box and WD-40 domain protein 9 [Source:MGI Symbol;Acc:MGI:1915878]	8	85060055	85067124	0.00447655	0.0230564	0.224628	6.75608	6.3597	7.03459	7.91124	7.5661	7.88549	protein_coding	#N/A	protein binding
ENSMUSG00000008226	Scrn3	secernin 3 [Source:MGI Symbol;Acc:MGI:1921866]	2	73312601	73337818	0.00988614	0.0416237	-0.181623	4.95937	5.54333	4.78586	4.54054	3.90957	4.43111	protein_coding	proteolysis	dipeptidase activity; cysteine-type exopeptidase activity; molecular_function
ENSMUSG00000008348	Ubc	ubiquitin C [Source:MGI Symbol;Acc:MGI:98889]	5	125385965	125390202	5.77067e-05	0.000933566	0.60771	113.232	83.1211	95.2281	168.456	136.512	160.009	protein_coding	protein ubiquitination; modification-dependent protein catabolic process	protein binding; ubiquitin protein ligase binding; protease binding; protein tag
ENSMUSG00000008373	Prpf31	pre-mRNA processing factor 31 [Source:MGI Symbol;Acc:MGI:1916238]	7	3629985	3642486	0.00167959	0.0110815	0.189854	39.6299	36.2594	37.7619	43.0904	40.5134	49.5964	protein_coding	mRNA splicing, via spliceosome; spliceosomal tri-snRNP complex assembly; mRNA processing; RNA splicing; ribonucleoprotein complex localization	ribonucleoprotein complex binding; RNA binding; identical protein binding; U4 snRNA binding; U4atac snRNA binding; snRNP binding
ENSMUSG00000008384	Sertad1	SERTA domain containing 1 [Source:MGI Symbol;Acc:MGI:1913438]	7	27486910	27490316	0.000459442	0.00429448	0.454519	3.99074	3.21032	3.76918	5.14441	5.26221	5.51305	protein_coding	positive regulation of transcription by RNA polymerase II; positive regulation of transcription, DNA-templated; negative regulation of cell growth; chromatin-mediated maintenance of transcription	protein binding
ENSMUSG00000008393	Carhsp1	calcium regulated heat stable protein 1 [Source:MGI Symbol;Acc:MGI:1196368]	16	8658587	8672153	7.92162e-07	4.52992e-05	0.609885	4.88941	4.66896	5.07995	7.79458	7.30352	7.83972	protein_coding	regulation of mRNA stability	nucleic acid binding; protein binding; mRNA 3'-UTR binding; RNA binding
ENSMUSG00000008398	Elk3	ELK3, member of ETS oncogene family [Source:MGI Symbol;Acc:MGI:101762]	10	93247414	93311135	0.000108421	0.00150564	0.884966	0.402458	0.313806	0.327613	0.609219	0.827304	0.702102	protein_coding	regulation of transcription, DNA-templated; positive regulation of transcription by RNA polymerase II; angiogenesis; negative regulation of transcription by RNA polymerase II; regulation of transcription by RNA polymerase II; cell differentiation; negative regulation of transcription, DNA-templated; wound healing	DNA-binding transcription factor activity; sequence-specific DNA binding; RNA polymerase II cis-regulatory region sequence-specific DNA binding; DNA binding; DNA-binding transcription factor activity, RNA polymerase II-specific; DNA-binding transcription activator activity, RNA polymerase II-specific; sequence-specific double-stranded DNA binding; DNA-binding transcription repressor activity, RNA…
ENSMUSG00000008429	Herpud2	HERPUD family member 2 [Source:MGI Symbol;Acc:MGI:1915393]	9	25108130	25151781	0.00859751	0.0373551	0.307307	1.49917	1.26409	1.51221	1.97135	1.57019	1.89406	protein_coding	response to unfolded protein; spermatogenesis; endoplasmic reticulum unfolded protein response	protein binding; molecular_function
ENSMUSG00000008435	Rdh13	retinol dehydrogenase 13 (all-trans and 9-cis) [Source:MGI Symbol;Acc:MGI:1918732]	7	4424770	4445649	0.00165599	0.0109827	-0.198718	7.35801	6.69715	7.44742	6.81382	6.46688	6.83389	protein_coding	retinol metabolic process; retinal metabolic process; retina layer formation; eye photoreceptor cell development; response to high light intensity	oxidoreductase activity; NADP-retinol dehydrogenase activity
ENSMUSG00000008475	Arpc5	actin related protein 2/3 complex, subunit 5 [Source:MGI Symbol;Acc:MGI:1915021]	1	152766542	152775597	8.95136e-07	4.81339e-05	0.625026	14.834	12.3272	13.4119	21.6965	18.6697	23.7209	protein_coding	regulation of actin filament polymerization; Arp2/3 complex-mediated actin nucleation; cell migration; smooth muscle cell migration; maintenance of cell polarity; lamellipodium organization; actin filament network formation; microtubule organizing center localization	actin binding; actin filament binding; structural constituent of cytoskeleton
ENSMUSG00000008489	Elavl2	ELAV like RNA binding protein 1 [Source:MGI Symbol;Acc:MGI:1100887]	4	91250763	91400785	9.24313e-06	0.000253557	-0.421744	18.055	15.3833	19.2003	13.014	15.0507	13.2793	protein_coding	cellular response to leukemia inhibitory factor	RNA binding; nucleic acid binding
ENSMUSG00000008496	Pou2f2	POU domain, class 2, transcription factor 2 [Source:MGI Symbol;Acc:MGI:101897]	7	25087344	25159922	0.00942414	0.0401305	-0.892823	0.128042	0.268636	0.189121	0.166042	0.127	0.102563	protein_coding	regulation of transcription, DNA-templated; positive regulation of transcription by RNA polymerase II; regulation of transcription by RNA polymerase II; positive regulation of transcription, DNA-templated; positive regulation of interleukin-6 production; cell maturation; cellular response to virus; mature B cell differentiation	DNA binding; DNA-binding transcription factor activity; DNA-binding transcription factor activity, RNA polymerase II-specific; sequence-specific DNA binding; transcription cis-regulatory region binding; RNA polymerase II cis-regulatory region sequence-specific DNA binding; sequence-specific double-stranded DNA binding; protein domain specific binding; DNA-binding transcription activator activity,…
ENSMUSG00000008575	Nfib	nuclear factor I/B [Source:MGI Symbol;Acc:MGI:103188]	4	82290173	82705750	1.11007e-06	5.58816e-05	-1.1478	2.83379	2.41334	2.57727	1.36223	1.52368	1.25799	protein_coding	regulation of transcription, DNA-templated; DNA replication; positive regulation of transcription, DNA-templated; lung development; response to bacterium; positive regulation of transcription by RNA polymerase II; negative regulation of transcription by RNA polymerase II; negative regulation of cell population proliferation; regulation of transcription by RNA polymerase II; brain development; neg…	DNA-binding transcription factor activity; DNA binding; RNA polymerase II cis-regulatory region sequence-specific DNA binding; DNA-binding transcription factor activity, RNA polymerase II-specific; DNA-binding transcription activator activity, RNA polymerase II-specific; sequence-specific double-stranded DNA binding; double-stranded DNA binding; transcription regulator inhibitor activity
ENSMUSG00000008601	Rab25	RAB25, member RAS oncogene family [Source:MGI Symbol;Acc:MGI:1858203]	3	88542029	88548300	4.68121e-05	0.00081141	1.04505	1.70758	1.70502	2.54065	3.5038	3.19305	4.33508	protein_coding	positive regulation of cell population proliferation; protein transport; exocytosis; positive regulation of epithelial cell migration; epithelial cell morphogenesis; regulation of vesicle-mediated transport; pseudopodium organization	GTP binding; GTPase activity; protein binding; nucleotide binding; myosin V binding
ENSMUSG00000008730	Hipk1	homeodomain interacting protein kinase 1 [Source:MGI Symbol;Acc:MGI:1314873]	3	103739815	103791563	0.00410794	0.0214917	0.172663	5.69522	3.709	4.21435	4.70693	4.32316	5.54452	protein_coding	protein phosphorylation; positive regulation of cell population proliferation; phosphorylation; peptidyl-tyrosine phosphorylation; peptidyl-serine phosphorylation; negative regulation of transcription by RNA polymerase II; anterior/posterior pattern specification; intrinsic apoptotic signaling pathway in response to DNA damage by p53 class mediator; extrinsic apoptotic signaling pathway; smoothen…	ATP binding; protein kinase activity; protein binding; transferase activity; nucleotide binding; kinase activity; protein serine/threonine kinase activity; protein serine kinase activity; protein threonine kinase activity; transcription corepressor activity; protein tyrosine kinase activity
ENSMUSG00000008763	Man1a2	mannosidase, alpha, class 1A, member 2 [Source:MGI Symbol;Acc:MGI:104676]	3	100562208	100685503	0.008239	0.0361996	0.177736	10.9973	7.95642	8.4864	8.70624	9.10986	10.2045	protein_coding	carbohydrate metabolic process; protein glycosylation; metabolic process; N-glycan processing; lung alveolus development; glycoprotein metabolic process; respiratory gaseous exchange by respiratory system	calcium ion binding; mannosyl-oligosaccharide 1,2-alpha-mannosidase activity; metal ion binding; hydrolase activity; hydrolase activity, acting on glycosyl bonds
ENSMUSG00000008976	Gabpa	GA repeat binding protein, alpha [Source:MGI Symbol;Acc:MGI:95610]	16	84834925	84863779	0.000705626	0.00591501	-0.189924	51.1171	54.3003	48.6142	40.9776	41.5058	48.6285	protein_coding	regulation of transcription, DNA-templated; in utero embryonic development; positive regulation of gene expression; positive regulation of transcription by RNA polymerase II; negative regulation of transcription by RNA polymerase II; regulation of transcription by RNA polymerase II; cell differentiation; blastocyst formation; cellular response to dopamine; negative regulation of megakaryocyte dif…	DNA-binding transcription factor activity; sequence-specific DNA binding; RNA polymerase II cis-regulatory region sequence-specific DNA binding; chromatin binding; transcription cis-regulatory region binding; DNA binding; DNA-binding transcription factor activity, RNA polymerase II-specific; DNA-binding transcription activator activity, RNA polymerase II-specific; sequence-specific double-strande…
ENSMUSG00000009013	Dynll1	dynein light chain LC8-type 1 [Source:MGI Symbol;Acc:MGI:1861457]	5	115297110	115300999	0.00557154	0.0271729	0.155736	193.3	185.686	195.549	230.469	202.992	231.815	protein_coding	microtubule-based process; motile cilium assembly; regulation of catalytic activity; negative regulation of catalytic activity; apoptotic process; cilium assembly; intraciliary retrograde transport; negative regulation of nitric oxide biosynthetic process; positive regulation of non-motile cilium assembly; negative regulation of phosphorylation	protein binding; protein-containing complex binding; dynein intermediate chain binding; dynein light intermediate chain binding; enzyme binding; identical protein binding; protein domain specific binding; protein C-terminus binding; scaffold protein binding; enzyme inhibitor activity; nitric-oxide synthase regulator activity
ENSMUSG00000009030	Pdcl	phosducin-like [Source:MGI Symbol;Acc:MGI:1914716]	2	37350074	37359332	0.00100029	0.00749842	0.262094	23.2408	19.8088	21.9038	26.0913	23.726	29.4666	protein_coding	regulation of G protein-coupled receptor signaling pathway; cell projection organization; response to stimulus; visual perception; protein folding; positive regulation of smoothened signaling pathway; negative regulation of protein refolding; heterotrimeric G-protein complex assembly	protein-containing complex binding
ENSMUSG00000009073	Nf2	neurofibromin 2 [Source:MGI Symbol;Acc:MGI:97307]	11	4765845	4849536	2.66408e-05	0.00053466	-0.304768	30.5301	29.7823	31.0994	24.9798	22.6646	26.4767	protein_coding	regulation of neural precursor cell proliferation; regulation of cell cycle; negative regulation of cell population proliferation; regulation of apoptotic process; regulation of cell population proliferation; brain development; negative regulation of MAPK cascade; regulation of neurogenesis; regulation of protein stability; negative regulation of cell growth; positive regulation of stress fiber a…	cytoskeletal protein binding; actin binding; protein binding; integrin binding; protein domain specific binding; beta-catenin binding
ENSMUSG00000009291	Pttg1ip	pituitary tumor-transforming 1 interacting protein [Source:MGI Symbol;Acc:MGI:2652132]	10	77581720	77598732	0.00799378	0.0353354	-0.199028	11.5412	12.8057	13.2868	11.1695	11.2019	12.1394	protein_coding	protein import into nucleus; negative regulation of intrinsic apoptotic signaling pathway by p53 class mediator; positive regulation of protein ubiquitination; negative regulation of DNA damage response, signal transduction by p53 class mediator; positive regulation of cellular protein catabolic process	p53 binding
ENSMUSG00000009376	Met	met proto-oncogene [Source:MGI Symbol;Acc:MGI:96969]	6	17463800	17573980	0.00396936	0.0209632	0.281939	0.860826	1.03942	1.02431	1.2601	1.12226	1.35599	protein_coding	protein phosphorylation; transmembrane receptor protein tyrosine kinase signaling pathway; semaphorin-plexin signaling pathway; response to stimulus; peptidyl-tyrosine phosphorylation; endothelial cell morphogenesis; positive regulation of microtubule polymerization; negative regulation of Rho protein signal transduction; positive regulation of transcription by RNA polymerase II; branching morpho…	ATP binding; protein binding; protein kinase activity; transmembrane receptor protein tyrosine kinase activity; protein tyrosine kinase activity; semaphorin receptor activity; nucleotide binding; protein phosphatase binding; identical protein binding
ENSMUSG00000009563	Tor2a	torsin family 2, member A [Source:MGI Symbol;Acc:MGI:1353596]	2	32757234	32762244	0.000711565	0.00594898	0.298298	8.38305	8.13334	8.42412	10.7104	9.61153	11.1363	protein_coding	chaperone cofactor-dependent protein refolding	ATP binding; protein binding; nucleotide binding; identical protein binding
ENSMUSG00000009566	Fpgs	folylpolyglutamyl synthetase [Source:MGI Symbol;Acc:MGI:95576]	2	32682609	32704145	0.000189002	0.00224855	0.28886	13.4054	11.4769	12.7198	15.3237	14.8067	18.0171	protein_coding	biosynthetic process; folic acid-containing compound biosynthetic process; cell population proliferation; tetrahydrofolylpolyglutamate biosynthetic process; one-carbon metabolic process; glutamate metabolic process; folic acid-containing compound metabolic process; liver development; brain development; animal organ regeneration	ATP binding; tetrahydrofolylpolyglutamate synthase activity; ligase activity; metal ion binding; nucleotide binding; acid-amino acid ligase activity
ENSMUSG00000009585	Apobec3	apolipoprotein B mRNA editing enzyme, catalytic polypeptide 3 [Source:MGI Symbol;Acc:MGI:1933111]	15	79891659	79915906	0.00366635	0.0197038	-0.156481	21.7289	19.4559	21.9416	19.138	17.6697	22.3123	protein_coding	defense response to virus; immune system process; innate immune response; negative regulation of transposition; regulation of defense response to virus; hematopoietic progenitor cell differentiation; cytidine deamination; cytidine to uridine editing; DNA demethylation; negative regulation of viral genome replication; regulation of viral life cycle; negative regulation of single stranded viral RNA…	zinc ion binding; catalytic activity; hydrolase activity; RNA binding; metal ion binding; protein binding; identical protein binding; cytidine deaminase activity; deoxycytidine deaminase activity
ENSMUSG00000009621	Vav2	vav 2 oncogene [Source:MGI Symbol;Acc:MGI:102718]	2	27262104	27427033	0.00611804	0.0290668	0.227277	2.58674	1.60412	2.06728	2.2581	2.05782	2.37376	protein_coding	regulation of catalytic activity; intracellular signal transduction; signal transduction; positive regulation of molecular function; cell migration; angiogenesis; lamellipodium assembly; regulation of GTPase activity; positive regulation of phosphatidylinositol 3-kinase activity; small GTPase mediated signal transduction; cell projection assembly; regulation of cell size	metal ion binding; guanyl-nucleotide exchange factor activity; protein binding; epidermal growth factor receptor binding; phosphotyrosine residue binding
ENSMUSG00000009628	Tex15	testis expressed gene 15 [Source:MGI Symbol;Acc:MGI:1934816]	8	33516738	33585582	0.000247587	0.00272778	0.519834	1.45996	1.13704	1.65077	2.23585	1.59639	1.70796	protein_coding	homologous chromosome pairing at meiosis; male meiotic nuclear division; regulation of double-strand break repair via homologous recombination; spermatogenesis; homeostasis of number of cells within a tissue; DNA repair; cellular response to DNA damage stimulus; meiotic cell cycle; cell differentiation; gene silencing by RNA; negative regulation of transposition; synaptonemal complex assembly; fe…	protein binding
ENSMUSG00000009630	Ppp2cb	protein phosphatase 2 (formerly 2A), catalytic subunit, beta isoform [Source:MGI Symbol;Acc:MGI:1321161]	8	33599621	33619794	0.000322394	0.00333108	0.326862	23.8312	21.825	25.6082	33.0086	26.8501	32.4852	protein_coding	regulation of gene expression; proteasome-mediated ubiquitin-dependent protein catabolic process; response to endoplasmic reticulum stress; negative regulation of Ras protein signal transduction; protein dephosphorylation; response to antibiotic; response to lead ion; apoptotic mitochondrial changes; response to hydrogen peroxide; positive regulation of microtubule binding; negative regulation of…	hydrolase activity; protein binding; metal ion binding; phosphoprotein phosphatase activity; protein serine/threonine phosphatase activity; protein serine phosphatase activity; protein threonine phosphatase activity; protein C-terminus binding
ENSMUSG00000009633	G0s2	G0/G1 switch gene 2 [Source:MGI Symbol;Acc:MGI:1316737]	1	193272161	193273217	2.26744e-05	0.000477398	-0.928734	5.24216	5.19941	4.72492	2.83266	2.75759	2.68136	protein_coding	apoptotic process; extrinsic apoptotic signaling pathway; positive regulation of cold-induced thermogenesis; positive regulation of extrinsic apoptotic signaling pathway	#N/A
ENSMUSG00000009670	Tex11	testis expressed gene 11 [Source:MGI Symbol;Acc:MGI:1933237]	X	100838648	101059667	0.000421088	0.0040234	-0.622318	1.62881	1.52584	1.38826	0.996522	1.11136	1.03175	protein_coding	meiotic cell cycle; negative regulation of apoptotic process; synaptonemal complex assembly; male meiotic nuclear division; fertilization; reciprocal meiotic recombination; male gonad development; chiasma assembly; resolution of meiotic recombination intermediates; meiotic gene conversion; male meiosis chromosome segregation	protein binding
ENSMUSG00000009681	Bcr	BCR activator of RhoGEF and GTPase [Source:MGI Symbol;Acc:MGI:88141]	10	75060896	75184923	0.00643321	0.0300513	0.305306	0.623714	0.499776	0.566778	0.741241	0.636884	0.762475	protein_coding	signal transduction; protein phosphorylation; intracellular signal transduction; positive regulation of GTPase activity; cellular response to lipopolysaccharide; homeostasis of number of cells; regulation of cell cycle; negative regulation of inflammatory response; response to lipopolysaccharide; phosphorylation; positive regulation of phagocytosis; brain development; inner ear morphogenesis; sma…	guanyl-nucleotide exchange factor activity; GTPase activator activity; protein serine/threonine kinase activity; protein binding; transferase activity; nucleotide binding; ATP binding; kinase activity; enzyme binding; protein serine kinase activity; protein threonine kinase activity
ENSMUSG00000009772	Nuak2	NUAK family, SNF1-like kinase, 2 [Source:MGI Symbol;Acc:MGI:1921387]	1	132316126	132333488	0.00143112	0.0098039	0.473126	0.822144	0.809157	0.886625	1.30952	1.05452	1.3148	protein_coding	protein phosphorylation; negative regulation of apoptotic process; phosphorylation; intracellular signal transduction; actin cytoskeleton organization; apoptotic process; cellular response to glucose starvation	ATP binding; protein kinase activity; transferase activity; metal ion binding; nucleotide binding; kinase activity; magnesium ion binding; protein serine/threonine kinase activity; protein serine kinase activity; protein threonine kinase activity
ENSMUSG00000009863	Sdhb	succinate dehydrogenase complex, subunit B, iron sulfur (Ip) [Source:MGI Symbol;Acc:MGI:1914930]	4	140961203	140979193	0.000147568	0.00186959	-0.30018	83.8216	85.1417	84.2149	71.1045	67.1603	74.9983	protein_coding	tricarboxylic acid cycle; respiratory electron transport chain; aerobic respiration; succinate metabolic process	electron transfer activity; oxidoreductase activity; iron-sulfur cluster binding; 2 iron, 2 sulfur cluster binding; metal ion binding; 4 iron, 4 sulfur cluster binding; succinate dehydrogenase (ubiquinone) activity; ubiquinone binding; 3 iron, 4 sulfur cluster binding
ENSMUSG00000009894	Snap47	synaptosomal-associated protein, 47 [Source:MGI Symbol;Acc:MGI:1915076]	11	59407134	59451186	0.0055472	0.0271003	0.169068	13.5006	12.0631	14.1995	14.3926	14.9523	16.1924	protein_coding	long-term synaptic potentiation; exocytosis; vesicle fusion; vesicle-mediated transport in synapse; synaptic vesicle priming; synaptic vesicle fusion to presynaptic active zone membrane; exocytic insertion of neurotransmitter receptor to postsynaptic membrane	SNAP receptor activity; syntaxin binding
ENSMUSG00000009907	Vps4b	vacuolar protein sorting 4B [Source:MGI Symbol;Acc:MGI:1100499]	1	106764071	106796728	0.0111526	0.0457115	0.131511	20.9619	18.2252	19.0613	22.1527	20.2854	24.428	protein_coding	protein transport; cell cycle; endosome organization; cell division; potassium ion transport; negative regulation of cell death; endosomal transport; positive regulation of G2/M transition of mitotic cell cycle; mitotic metaphase plate congression; regulation of centrosome duplication; cholesterol transport; regulation of mitotic spindle assembly; nucleus organization; positive regulation of exos…	ATP binding; ATPase; protein binding; protein-containing complex binding; hydrolase activity; nucleotide binding; identical protein binding; protein homodimerization activity; protein C-terminus binding
ENSMUSG00000009995	Taz	tafazzin, phospholipid-lysophospholipid transacylase [Source:MGI Symbol;Acc:MGI:109626]	X	74281912	74290151	0.00704848	0.0321556	-0.231544	8.15445	7.83296	8.44559	6.95755	7.50078	8.18135	protein_coding	phospholipid metabolic process; skeletal muscle tissue development; mitochondrion organization; hemopoiesis; heart development; cardiac muscle tissue development; muscle contraction; mitophagy; mitochondrial respiratory chain complex I assembly; cardiac muscle contraction; mitochondrial ATP synthesis coupled electron transport; positive regulation of ATP biosynthetic process; heart morphogenesis;…	acyltransferase activity; transferase activity; O-acyltransferase activity; 1-acylglycerophosphocholine O-acyltransferase activity
ENSMUSG00000010025	Aldh3a2	aldehyde dehydrogenase family 3, subfamily A2 [Source:MGI Symbol;Acc:MGI:1353452]	11	61223417	61267464	0.000187796	0.00223982	-0.396035	5.83101	5.78077	6.44431	4.4641	4.67591	4.92724	protein_coding	cellular aldehyde metabolic process; central nervous system development; peripheral nervous system development; epidermis development; phytol metabolic process; hexadecanal metabolic process; lipid metabolic process; fatty acid metabolic process; response to reactive oxygen species; sesquiterpenoid metabolic process; formaldehyde metabolic process	oxidoreductase activity; oxidoreductase activity, acting on the aldehyde or oxo group of donors, NAD or NADP as acceptor; aldehyde dehydrogenase (NAD+) activity; protein homodimerization activity; long-chain-alcohol oxidase activity; long-chain-aldehyde dehydrogenase activity; medium-chain-aldehyde dehydrogenase activity; glyceraldehyde-3-phosphate dehydrogenase (NAD+) (non-phosphorylating) activ…
ENSMUSG00000010067	Rassf1	Ras association (RalGDS/AF-6) domain family member 1 [Source:MGI Symbol;Acc:MGI:1928386]	9	107551555	107562267	1.93384e-07	1.81206e-05	0.89174	4.61367	3.57018	4.21284	8.11314	6.75035	9.22233	protein_coding	signal transduction; intracellular signal transduction; regulation of microtubule cytoskeleton organization; regulation of cell cycle; cellular response to DNA damage stimulus; cell cycle; Ras protein signal transduction; positive regulation of protein ubiquitination; protein stabilization; regulation of cell cycle G1/S phase transition	protein binding; metal ion binding; identical protein binding; small GTPase binding; protein N-terminus binding
ENSMUSG00000010110	Stx5a	syntaxin 5A [Source:MGI Symbol;Acc:MGI:1928483]	19	8741413	8756069	0.00289492	0.0164847	-0.162401	15.1825	13.105	12.6363	13.0153	11.046	14.2847	protein_coding	intracellular protein transport; vesicle-mediated transport; endoplasmic reticulum to Golgi vesicle-mediated transport; vesicle fusion; retrograde transport, endosome to Golgi; Golgi disassembly; positive regulation of protein catabolic process; vesicle docking; vesicle fusion with Golgi apparatus; regulation of Golgi organization; early endosome to Golgi transport; membrane fusion	SNAP receptor activity; SNARE binding; protein N-terminus binding
ENSMUSG00000010122	Slc47a1	solute carrier family 47, member 1 [Source:MGI Symbol;Acc:MGI:1914723]	11	61343401	61378345	2.51599e-06	0.000101976	-1.45925	1.60883	1.60858	1.54406	0.477655	0.535598	0.706876	protein_coding	transmembrane transport; xenobiotic detoxification by transmembrane export across the plasma membrane; cation transport; amide transport; xenobiotic transport; organic cation transport; cation transmembrane transport; amino acid import across plasma membrane; L-arginine import across plasma membrane; L-alpha-amino acid transmembrane transport	antiporter activity; xenobiotic transmembrane transporter activity; transmembrane transporter activity; amide transmembrane transporter activity; L-amino acid transmembrane transporter activity; L-arginine transmembrane transporter activity
ENSMUSG00000010154	Spire2	spire type actin nucleation factor 2 [Source:MGI Symbol;Acc:MGI:2446256]	8	123332713	123369515	0.00855655	0.0372147	-0.24032	4.28565	3.45557	3.92157	3.55027	3.15406	3.4232	protein_coding	vesicle-mediated transport; actin nucleation; protein transport; actin cytoskeleton organization; intracellular transport; actin filament polymerization; cleavage furrow formation; positive regulation of double-strand break repair; Golgi vesicle transport; actin filament network formation; polar body extrusion after meiotic divisions; establishment of meiotic spindle localization; formin-nucleate…	actin binding; molecular_function
ENSMUSG00000010342	Tex14	testis expressed gene 14 [Source:MGI Symbol;Acc:MGI:1933227]	11	87405065	87555823	3.58984e-05	0.000669443	-0.427089	5.96416	6.07297	5.86989	4.63245	4.51286	5.068	protein_coding	protein phosphorylation; mitotic spindle assembly checkpoint signaling; male meiotic nuclear division; attachment of spindle microtubules to kinetochore; intercellular bridge organization; mitotic sister chromatid separation; cellular response to leukemia inhibitory factor; cell cycle; cell division; negative regulation of protein binding; negative regulation of cytokinesis	ATP binding; protein binding; protein kinase activity; nucleotide binding; protein kinase binding
ENSMUSG00000010358	Ifi35	interferon-induced protein 35 [Source:MGI Symbol;Acc:MGI:1917360]	11	101448407	101458698	0.0035522	0.0192378	-0.654837	1.74878	1.53187	1.44133	0.974577	0.835438	1.35656	protein_coding	negative regulation of cell population proliferation; immune system process; innate immune response; positive regulation of innate immune response; positive regulation of inflammatory response; positive regulation of toll-like receptor 4 signaling pathway; negative regulation of NIK/NF-kappaB signaling; positive regulation of NIK/NF-kappaB signaling; macrophage activation involved in immune respo…	identical protein binding
ENSMUSG00000010362	Rdm1	RAD52 motif 1 [Source:MGI Symbol;Acc:MGI:1913849]	11	101627195	101636100	0.000345976	0.00347961	-0.280496	18.1406	15.8974	16.2136	14.8187	13.7928	14.1334	protein_coding	biological_process; DNA metabolic process	RNA binding; nucleic acid binding; molecular_function; DNA binding
ENSMUSG00000010461	Eya4	EYA transcriptional coactivator and phosphatase 4 [Source:MGI Symbol;Acc:MGI:1337104]	10	23104168	23349895	7.8117e-06	0.000227827	2.81896	0.0129698	0.0198023	0.0207573	0.209731	0.0918877	0.148074	protein_coding	multicellular organism development; sensory perception of sound; DNA repair; cellular response to DNA damage stimulus; peptidyl-tyrosine dephosphorylation; protein dephosphorylation; chromatin organization; cell differentiation; histone dephosphorylation; positive regulation of DNA repair; anatomical structure development; negative regulation of extrinsic apoptotic signaling pathway in absence of…	protein tyrosine phosphatase activity; metal ion binding; hydrolase activity; phosphoprotein phosphatase activity
ENSMUSG00000010529	Gm266	predicted gene 266 [Source:MGI Symbol;Acc:MGI:2685112]	12	111484611	111485823	0.00326274	0.0180629	2.86208	0.0446098	0.00785714	0	0.150601	0.134368	0.121601	protein_coding	signal transduction; negative regulation of cell migration; Rap protein signal transduction	GTP binding; GTPase activity; nucleotide binding; GDP binding
ENSMUSG00000010608	Rbm25	RNA binding motif protein 25 [Source:MGI Symbol;Acc:MGI:1914289]	12	83631236	83683123	0.000258619	0.00281816	-0.223473	112.301	101.102	106.977	92.0428	85.5016	102.624	protein_coding	mRNA processing; regulation of apoptotic process; RNA splicing; apoptotic process; regulation of alternative mRNA splicing, via spliceosome	nucleic acid binding; RNA binding; mRNA binding
ENSMUSG00000010760	Phlda2	pleckstrin homology like domain, family A, member 2 [Source:MGI Symbol;Acc:MGI:1202307]	7	143501545	143502541	0.000640221	0.0054734	-0.41959	23.3824	26.0435	27.9814	20.3621	17.5804	22.7407	protein_coding	positive regulation of apoptotic process; regulation of gene expression; placenta development; animal organ morphogenesis; regulation of cell migration; regulation of embryonic development; regulation of spongiotrophoblast cell proliferation; regulation of glycogen metabolic process; regulation of growth hormone activity	phosphatidylinositol phosphate binding
ENSMUSG00000010830	Kdelr3	KDEL (Lys-Asp-Glu-Leu) endoplasmic reticulum protein retention receptor 3 [Source:MGI Symbol;Acc:MGI:2145953]	15	79516408	79527739	2.45259e-05	0.000504047	-0.706921	9.19464	8.64589	9.28089	6.22936	5.60026	5.24508	protein_coding	protein retention in ER lumen; protein transport; vesicle-mediated transport; endoplasmic reticulum to Golgi vesicle-mediated transport; retrograde vesicle-mediated transport, Golgi to endoplasmic reticulum	ER retention sequence binding; KDEL sequence binding
ENSMUSG00000010914	Pdhx	pyruvate dehydrogenase complex, component X [Source:MGI Symbol;Acc:MGI:1351627]	2	103021075	103073513	0.00102402	0.00762799	-0.168032	25.4405	23.1298	25.8786	22.1417	20.7037	23.7433	protein_coding	mitochondrial acetyl-CoA biosynthetic process from pyruvate	acyltransferase activity; pyruvate dehydrogenase (NAD+) activity
ENSMUSG00000011114	Tbrg1	transforming growth factor beta regulated gene 1 [Source:MGI Symbol;Acc:MGI:1100877]	9	37649182	37657312	2.2733e-07	1.97398e-05	0.525265	31.1593	29.7011	31.0243	45.4509	41.5396	49.7563	protein_coding	regulation of cell cycle; negative regulation of cell population proliferation; cell cycle; protein stabilization; DNA replication; protein localization to nucleoplasm	molecular_function
ENSMUSG00000011179	Odc1	ornithine decarboxylase, structural 1 [Source:MGI Symbol;Acc:MGI:97402]	12	17544873	17551502	2.57477e-08	4.70917e-06	0.855828	64.3674	61.897	66.2829	115.135	108.207	136.551	protein_coding	polyamine biosynthetic process; positive regulation of cell population proliferation; kidney development; polyamine metabolic process; putrescine biosynthetic process from ornithine; putrescine biosynthetic process; response to virus; regulation of protein catabolic process; cellular process; organonitrogen compound metabolic process	catalytic activity; lyase activity; carboxy-lyase activity; protein homodimerization activity; ornithine decarboxylase activity
ENSMUSG00000011256	Adam19	a disintegrin and metallopeptidase domain 19 (meltrin beta) [Source:MGI Symbol;Acc:MGI:105377]	11	46055992	46147343	5.58589e-07	3.58406e-05	-0.704329	3.63565	3.25013	3.34338	2.18198	1.92482	2.40499	protein_coding	proteolysis; membrane protein ectodomain proteolysis; positive regulation of gene expression; protein processing; heart development; positive regulation of cell-cell adhesion mediated by cadherin; amyloid precursor protein catabolic process; placenta development	metallopeptidase activity; metalloendopeptidase activity; SH3 domain binding; metal ion binding; hydrolase activity; peptidase activity; protein binding; metalloendopeptidase activity involved in amyloid precursor protein catabolic process
ENSMUSG00000011263	Exoc3l2	exocyst complex component 3-like 2 [Source:MGI Symbol;Acc:MGI:1921713]	7	19489056	19496760	0.0068809	0.0315891	-0.819515	0.162733	0.135311	0.148489	0.0650444	0.0661043	0.095712	protein_coding	exocytosis; in utero embryonic development; exocyst localization	SNARE binding; molecular_function
ENSMUSG00000011267	Zfp296	zinc finger protein 296 [Source:MGI Symbol;Acc:MGI:1926956]	7	19577287	19580656	0.00033835	0.00343394	-0.322088	7.3777	7.2225	7.70975	6.29552	5.41997	6.76226	protein_coding	negative regulation of transcription by RNA polymerase II; regulation of transcription by RNA polymerase II; spermatogenesis; positive regulation of transcription by RNA polymerase II	protein binding; metal ion binding; RNA polymerase II cis-regulatory region sequence-specific DNA binding; DNA-binding transcription factor activity; sequence-specific double-stranded DNA binding; molecular_function
ENSMUSG00000011382	Dhdh	dihydrodiol dehydrogenase (dimeric) [Source:MGI Symbol;Acc:MGI:1919005]	7	45472956	45488805	0.00482426	0.0243958	0.182891	2.10509	1.85267	1.99377	2.31637	2.09982	2.5228	protein_coding	D-xylose catabolic process	nucleotide binding; oxidoreductase activity; D-xylose 1-dehydrogenase (NADP+) activity; trans-1,2-dihydrobenzene-1,2-diol dehydrogenase activity
ENSMUSG00000011752	Pgam1	phosphoglycerate mutase 1 [Source:MGI Symbol;Acc:MGI:97552]	19	41911871	41918664	0.00212123	0.0130826	0.253971	129.912	108.792	118.33	142.782	128.19	169.228	protein_coding	glycolytic process	catalytic activity; intramolecular transferase activity, phosphotransferases; phosphoglycerate mutase activity; hydrolase activity; isomerase activity; protein kinase binding; bisphosphoglycerate mutase activity
ENSMUSG00000011831	Evi5	ecotropic viral integration site 5 [Source:MGI Symbol;Acc:MGI:104736]	5	107744795	107875107	0.00309432	0.0173479	-0.148803	17.0121	17.9815	17.4783	16.8413	16.1091	19.0886	protein_coding	regulation of GTPase activity	GTPase activator activity
ENSMUSG00000011832	Evi5l	ecotropic viral integration site 5 like [Source:MGI Symbol;Acc:MGI:2442167]	8	4166567	4211257	0.00806542	0.0356105	-0.358351	1.64712	1.1815	1.45499	1.41496	1.15871	0.971667	protein_coding	regulation of GTPase activity; positive regulation of GTPase activity; intracellular protein transport; activation of GTPase activity; negative regulation of cilium assembly	GTPase activator activity; small GTPase binding
ENSMUSG00000012126	Ubxn11	UBX domain protein 11 [Source:MGI Symbol;Acc:MGI:1914836]	4	134102570	134127593	0.00138256	0.0095508	-0.525222	2.32633	2.33595	2.65614	1.47281	1.96519	1.88899	protein_coding	proteasome-mediated ubiquitin-dependent protein catabolic process	protein binding; ubiquitin binding
ENSMUSG00000012396	Nanog	Nanog homeobox [Source:MGI Symbol;Acc:MGI:1919200]	6	122707489	122714633	6.65746e-08	8.51435e-06	-0.722833	119.56	116.68	125.169	75.004	72.3645	77.8689	protein_coding	regulation of transcription, DNA-templated; positive regulation of transcription by RNA polymerase II; positive regulation of cell population proliferation; negative regulation of cell differentiation; negative regulation of transcription by RNA polymerase II; negative regulation of BMP signaling pathway; stem cell population maintenance; stem cell differentiation; regulation of transcription by …	DNA binding; DNA-binding transcription factor activity, RNA polymerase II-specific; sequence-specific DNA binding; chromatin binding; transcription cis-regulatory region binding; RNA polymerase II cis-regulatory region sequence-specific DNA binding; DNA-binding transcription factor activity; protein binding; RNA polymerase II transcription regulatory region sequence-specific DNA binding; DNA-bind…
ENSMUSG00000012405	Rpl15	ribosomal protein L15 [Source:MGI Symbol;Acc:MGI:1913730]	14	18267823	18271391	0.00500575	0.0250658	0.155859	347.294	325.58	360.407	421.283	381.154	422.291	protein_coding	translation; cytoplasmic translation	structural constituent of ribosome; RNA binding
ENSMUSG00000012429	Mplkip	M-phase specific PLK1 intereacting protein [Source:MGI Symbol;Acc:MGI:1913558]	13	17695413	17699105	0.00172516	0.0112767	0.381828	4.92376	5.03628	5.14297	5.81806	6.74637	7.71992	protein_coding	cell cycle; cell division	molecular_function
ENSMUSG00000012519	Mlkl	mixed lineage kinase domain-like [Source:MGI Symbol;Acc:MGI:1921818]	8	111311797	111338177	0.000434111	0.00412079	2.05564	0.107071	0.0276035	0.110147	0.197989	0.326036	0.229667	protein_coding	protein phosphorylation; cell surface receptor signaling pathway; defense response to virus; programmed cell death; MAPK cascade; protein homotrimerization; necroptotic process; necroptotic signaling pathway; execution phase of necroptosis	ATP binding; protein kinase activity; protein-containing complex binding; nucleotide binding; protein binding; identical protein binding; protein kinase binding; JUN kinase kinase kinase activity
ENSMUSG00000012640	Zfp715	zinc finger protein 715 [Source:MGI Symbol;Acc:MGI:1917180]	7	43296197	43313294	0.000382673	0.00375491	-0.218465	7.35797	7.47093	7.46781	6.34861	5.9005	7.05811	protein_coding	regulation of transcription, DNA-templated; positive regulation of transcription by RNA polymerase II; negative regulation of transcription by RNA polymerase II; regulation of transcription by RNA polymerase II	metal ion binding; RNA polymerase II cis-regulatory region sequence-specific DNA binding; DNA-binding transcription factor activity, RNA polymerase II-specific; DNA-binding transcription activator activity, RNA polymerase II-specific; RNA polymerase II transcription regulatory region sequence-specific DNA binding; DNA-binding transcription repressor activity, RNA polymerase II-specific
ENSMUSG00000013076	Amotl1	angiomotin-like 1 [Source:MGI Symbol;Acc:MGI:1922973]	9	14541966	14615483	3.27002e-08	5.38216e-06	1.64915	0.825363	1.0257	1.28966	3.82618	3.4952	3.25597	protein_coding	Wnt signaling pathway; actin cytoskeleton organization; angiogenesis; regulation of cell migration; hippo signaling; positive regulation of blood vessel endothelial cell migration; establishment of cell polarity involved in ameboidal cell migration	protein binding; identical protein binding
ENSMUSG00000013236	Ptprs	protein tyrosine phosphatase, receptor type, S [Source:MGI Symbol;Acc:MGI:97815]	17	56412431	56476483	0.000358851	0.00357659	0.345871	5.31466	4.54575	4.77244	6.41065	6.05744	6.17354	protein_coding	protein dephosphorylation; dephosphorylation; establishment of endothelial intestinal barrier; cell adhesion; negative regulation of interferon-alpha production; synaptic membrane adhesion; peptidyl-tyrosine dephosphorylation; spinal cord development; negative regulation of dendritic spine development; modulation of chemical synaptic transmission; cerebellum development; hippocampus development; …	protein binding; phosphatase activity; protein tyrosine phosphatase activity; hydrolase activity; phosphoprotein phosphatase activity; heparin binding; chondroitin sulfate binding; heparan sulfate proteoglycan binding
ENSMUSG00000013415	Igf2bp1	insulin-like growth factor 2 mRNA binding protein 1 [Source:MGI Symbol;Acc:MGI:1890357]	11	95957163	96005940	0.000123136	0.00164832	0.315659	23.1228	20.7034	23.2357	29.217	24.1742	30.2814	protein_coding	negative regulation of translation; regulation of translation; mRNA transport; regulation of gene expression; nervous system development; regulation of RNA metabolic process; pallium cell proliferation in forebrain; neuronal stem cell population maintenance; RNA localization; regulation of mRNA stability involved in response to stress; CRD-mediated mRNA stabilization; dendrite arborization	RNA binding; nucleic acid binding; mRNA 3'-UTR binding; mRNA binding; translation regulator activity; mRNA 5'-UTR binding
ENSMUSG00000013418	B4galnt2	beta-1,4-N-acetyl-galactosaminyl transferase 2 [Source:MGI Symbol;Acc:MGI:1342058]	11	95865943	95914891	0.000163575	0.00202362	-0.890303	2.52313	2.35127	2.88557	1.63841	1.41631	1.22249	protein_coding	lipid glycosylation; protein glycosylation; UDP-N-acetylgalactosamine metabolic process; negative regulation of cell-cell adhesion; UDP-N-acetylglucosamine metabolic process	hexosyltransferase activity; transferase activity; glycosyltransferase activity; acetylgalactosaminyltransferase activity
ENSMUSG00000013622	Atraid	all-trans retinoic acid induced differentiation factor [Source:MGI Symbol;Acc:MGI:1918918]	5	31048312	31054633	0.00122194	0.00870492	-0.244468	16.508	14.911	16.2834	13.7359	13.6566	14.3152	protein_coding	regulation of gene expression; positive regulation of osteoblast differentiation; cell differentiation; positive regulation of bone mineralization; negative regulation of osteoblast proliferation; negative regulation of cellular protein catabolic process; biological_process	molecular_function
ENSMUSG00000013629	Cad	carbamoyl-phosphate synthetase 2, aspartate transcarbamylase, and dihydroorotase [Source:MGI Symbol;Acc:MGI:1916969]	5	31054780	31078479	0.0114275	0.0464662	0.172879	7.54249	7.37998	7.74986	8.92915	7.4745	9.92848	protein_coding	cellular amino acid metabolic process; 'de novo' pyrimidine nucleobase biosynthetic process; nitrogen compound metabolic process; glutamine metabolic process; metabolic process; pyrimidine nucleotide biosynthetic process; peptidyl-threonine phosphorylation; protein autophosphorylation; UDP biosynthetic process; UTP biosynthetic process; citrulline biosynthetic process; 'de novo' UMP biosynthetic …	metal ion binding; ATP binding; hydrolase activity; aspartate carbamoyltransferase activity; hydrolase activity, acting on carbon-nitrogen (but not peptide) bonds, in cyclic amides; carboxyl- or carbamoyltransferase activity; amino acid binding; carbamoyl-phosphate synthase (glutamine-hydrolyzing) activity; hydrolase activity, acting on carbon-nitrogen (but not peptide) bonds; transferase activit…
ENSMUSG00000013698	Pea15a	proliferation and apoptosis adaptor protein 15A [Source:MGI Symbol;Acc:MGI:104799]	1	172196728	172206804	6.50476e-08	8.43303e-06	1.44613	1.94121	1.40194	1.77421	4.54993	4.42681	4.61659	protein_coding	regulation of apoptotic process; MAPK cascade; apoptotic process; intracellular signal transduction; carbohydrate transport; negative regulation of extrinsic apoptotic signaling pathway via death domain receptors; positive regulation of extrinsic apoptotic signaling pathway via death domain receptors; negative regulation of glucose import	protein binding; protein kinase C binding
ENSMUSG00000013766	Ly6g6e	lymphocyte antigen 6 complex, locus G6E [Source:MGI Symbol;Acc:MGI:1917524]	17	35076902	35078804	0.000885033	0.00697415	-0.45292	9.55001	10.8423	11.0013	8.34016	7.165	8.36665	protein_coding	acetylcholine receptor signaling pathway; desensitization of G protein-coupled receptor signaling pathway; transmembrane receptor protein serine/threonine kinase signaling pathway	transmembrane receptor protein serine/threonine kinase activity; acetylcholine receptor binding; acetylcholine receptor activator activity
ENSMUSG00000013787	Ehmt2	euchromatic histone lysine N-methyltransferase 2 [Source:MGI Symbol;Acc:MGI:2148922]	17	34898469	34914052	9.64614e-07	5.05768e-05	0.493814	12.9366	11.0832	12.6876	17.5816	16.2996	18.4689	protein_coding	histone lysine methylation; negative regulation of transcription by RNA polymerase II; regulation of transcription by RNA polymerase II; histone H3-K27 methylation; cellular response to starvation; regulation of DNA methylation; regulation of histone H3-K4 methylation; cellular response to xenobiotic stimulus; methylation; chromatin organization; histone methylation; synaptonemal complex assembly…	zinc ion binding; protein binding; histone-lysine N-methyltransferase activity; p53 binding; transferase activity; metal ion binding; methyltransferase activity; RNA polymerase II transcription regulatory region sequence-specific DNA binding; histone methyltransferase activity (H3-K9 specific); promoter-specific chromatin binding; C2H2 zinc finger domain binding; protein-lysine N-methyltransferas…
ENSMUSG00000013822	Elof1	ELF1 homolog, elongation factor 1 [Source:MGI Symbol;Acc:MGI:1913376]	9	22112989	22117148	0.000661417	0.00563171	0.276531	16.8528	16.9816	17.5934	22.2499	19.4339	23.2833	protein_coding	chromatin-mediated maintenance of transcription	metal ion binding; RNA polymerase II complex binding
ENSMUSG00000013973	Dedd	death effector domain-containing [Source:MGI Symbol;Acc:MGI:1333874]	1	171329145	171342331	0.00748184	0.0335504	0.207303	6.53856	6.3412	6.4387	7.93067	7.57923	8.47712	protein_coding	regulation of apoptotic process; apoptotic process; negative regulation of protein catabolic process; decidualization; extrinsic apoptotic signaling pathway via death domain receptors; spermatogenesis; negative regulation of transcription of nucleolar large rRNA by RNA polymerase I	protein binding; DNA binding
ENSMUSG00000014303	Glis2	GLIS family zinc finger 2 [Source:MGI Symbol;Acc:MGI:1932535]	16	4594713	4624924	0.000434603	0.00412339	0.59386	1.13237	1.15289	1.09315	1.9981	1.78179	2.15229	protein_coding	regulation of transcription, DNA-templated; negative regulation of transcription by RNA polymerase II; regulation of transcription by RNA polymerase II; nervous system development; cell differentiation; positive regulation of transcription by RNA polymerase II; negative regulation of transcription, DNA-templated; kidney development; positive regulation of transcription, DNA-templated; hematopoiet…	protein binding; DNA binding; metal ion binding; RNA polymerase II cis-regulatory region sequence-specific DNA binding; DNA-binding transcription factor activity, RNA polymerase II-specific; DNA-binding transcription factor activity; RNA polymerase II transcription regulatory region sequence-specific DNA binding; sequence-specific double-stranded DNA binding; DNA-binding transcription activator a…
ENSMUSG00000014353	Tmem87b	transmembrane protein 87B [Source:MGI Symbol;Acc:MGI:1919727]	2	128818118	128854261	0.00545068	0.0267836	-0.156097	7.99605	6.64921	7.1712	6.38306	6.02236	7.21409	protein_coding	retrograde transport, endosome to Golgi	molecular_function
ENSMUSG00000014402	Tsg101	tumor susceptibility gene 101 [Source:MGI Symbol;Acc:MGI:106581]	7	46888949	46919969	0.000244976	0.00270373	0.336938	17.6548	16.5411	17.0463	21.5673	19.779	23.4664	protein_coding	cellular protein modification process; protein transport; negative regulation of transcription by RNA polymerase II; regulation of cell cycle; negative regulation of cell population proliferation; cell cycle; cell division; positive regulation of transcription, DNA-templated; regulation of cell growth; regulation of growth; negative regulation of epidermal growth factor receptor signaling pathway…	protein binding; protein-containing complex binding; protein homodimerization activity; calcium-dependent protein binding; transcription corepressor activity; ubiquitin binding; ubiquitin protein ligase binding; nuclear receptor coactivator activity; virion binding
ENSMUSG00000014426	Map3k4	mitogen-activated protein kinase kinase kinase 4 [Source:MGI Symbol;Acc:MGI:1346875]	17	12227621	12318660	0.00542275	0.0266588	0.272441	3.64866	2.82455	3.17739	4.09587	3.42334	4.45634	protein_coding	protein phosphorylation; regulation of gene expression; positive regulation of telomere maintenance via telomerase; phosphorylation; intracellular signal transduction; MAPK cascade; positive regulation of telomerase activity; positive regulation of JUN kinase activity; placenta development; male germ-line sex determination; determination of dorsal identity; chorionic trophoblast cell differentiat…	ATP binding; protein kinase activity; protein binding; transferase activity; metal ion binding; nucleotide binding; kinase activity; protein serine/threonine kinase activity; MAP kinase kinase kinase activity; protein serine kinase activity; protein threonine kinase activity
ENSMUSG00000014444	Piezo1	piezo-type mechanosensitive ion channel component 1 [Source:MGI Symbol;Acc:MGI:3603204]	8	122481698	122551329	1.18164e-05	0.000298611	0.69833	2.11067	2.01915	2.38259	3.84052	2.86135	3.84496	protein_coding	ion transport; ion transmembrane transport; positive regulation of myotube differentiation; positive regulation of integrin activation; positive regulation of cell-cell adhesion mediated by integrin	mechanosensitive ion channel activity
ENSMUSG00000014550	Zfyve20	rabenosyn, RAB effector [Source:MGI Symbol;Acc:MGI:1925537]	6	92186712	92214925	0.00492508	0.0247799	-0.162025	5.478	4.8028	5.97195	4.98366	4.69207	5.6927	protein_coding	protein transport; regulation of Golgi organization; Golgi to lysosome transport; early endosome to Golgi transport	metal ion binding; small GTPase binding
ENSMUSG00000014554	Dguok	deoxyguanosine kinase [Source:MGI Symbol;Acc:MGI:1351602]	6	83480217	83506969	0.000368682	0.00365084	0.275062	8.85103	8.37009	9.08028	10.8766	9.80383	11.7282	protein_coding	nucleobase-containing compound metabolic process; protein phosphorylation; negative regulation of neuron projection development; phosphorylation; ATP biosynthetic process; mitochondrial ATP synthesis coupled electron transport; dGTP metabolic process; purine deoxyribonucleoside metabolic process; cellular biosynthetic process; nucleotide metabolic process; organic substance biosynthetic process; …	ATP binding; deoxynucleoside kinase activity; transferase activity; nucleotide binding; kinase activity; deoxyadenosine kinase activity; deoxyguanosine kinase activity
ENSMUSG00000014592	Camta1	calmodulin binding transcription activator 1 [Source:MGI Symbol;Acc:MGI:2140230]	4	150917322	151861876	0.00160256	0.0107033	-0.314076	7.24805	6.04427	6.52336	7.38444	4.24353	6.30975	protein_coding	regulation of transcription by RNA polymerase II; positive regulation of calcineurin-NFAT signaling cascade; neuromuscular process controlling balance; positive regulation of protein dephosphorylation; positive regulation of transcription by RNA polymerase II	DNA binding; protein binding; sequence-specific DNA binding; transcription coregulator activity; double-stranded DNA binding
ENSMUSG00000014599	Csf1	colony stimulating factor 1 (macrophage) [Source:MGI Symbol;Acc:MGI:1339753]	3	107741048	107760469	5.08624e-07	3.39685e-05	3.75202	0.0820233	0.129762	0.0758093	1.15686	1.14983	1.0815	protein_coding	positive regulation of gene expression; positive regulation of cell population proliferation; homeostasis of number of cells within a tissue; ossification; cell population proliferation; immune system process; inflammatory response; innate immune response; positive regulation of Ras protein signal transduction; positive regulation of protein kinase activity; transmembrane receptor protein tyrosin…	growth factor activity; cytokine activity; protein binding; identical protein binding; protein homodimerization activity; macrophage colony-stimulating factor receptor binding
ENSMUSG00000014601	Strip1	striatin interacting protein 1 [Source:MGI Symbol;Acc:MGI:2443884]	3	107612532	107631710	0.00172265	0.0112668	0.220488	5.39367	4.9893	5.15518	6.31838	5.4864	6.85207	protein_coding	regulation of cell morphogenesis; cytoskeleton organization; cortical actin cytoskeleton organization	small GTPase binding; protein kinase binding
ENSMUSG00000014602	Kif1a	kinesin family member 1A [Source:MGI Symbol;Acc:MGI:108391]	1	93015464	93101951	1.056e-08	2.83857e-06	2.33409	0.809055	0.873804	1.14519	4.44647	3.07656	4.2398	protein_coding	microtubule-based movement	ATP binding; protein binding; microtubule binding; ATP-dependent microtubule motor activity; microtubule motor activity; nucleotide binding; motor activity; identical protein binding
ENSMUSG00000014778	Fhod1	formin homology 2 domain containing 1 [Source:MGI Symbol;Acc:MGI:2679008]	8	105329163	105347953	0.00131056	0.00916375	0.532873	0.71621	0.934312	0.695721	1.11691	1.06596	1.06651	protein_coding	regulation of stress fiber assembly; positive regulation of transcription by RNA polymerase II; nuclear migration; cortical actin cytoskeleton organization; positive regulation of stress fiber assembly; establishment of centrosome localization; actin filament network formation	actin binding; actin filament binding; identical protein binding; protein domain specific binding; protein self-association
ENSMUSG00000014850	Msh3	mutS homolog 3 [Source:MGI Symbol;Acc:MGI:109519]	13	92211872	92355003	0.0083784	0.0366419	-0.15813	16.2044	14.6683	16.4006	13.8565	13.1502	15.6661	protein_coding	mismatch repair; DNA repair; cellular response to DNA damage stimulus; maintenance of DNA repeat elements; negative regulation of DNA recombination; positive regulation of helicase activity	ATP binding; mismatched DNA binding; DNA binding; nucleotide binding; single-stranded DNA binding; enzyme binding; dinucleotide insertion or deletion binding; single guanine insertion binding; dinucleotide repeat insertion binding
ENSMUSG00000014859	E2f4	E2F transcription factor 4 [Source:MGI Symbol;Acc:MGI:103012]	8	105297663	105305369	0.00222205	0.0135508	0.198438	13.0571	12.2436	13.3501	15.5871	13.3567	16.8646	protein_coding	regulation of transcription, DNA-templated; regulation of transcription by RNA polymerase II; mitotic cell cycle; positive regulation of transcription by RNA polymerase II; regulation of cell cycle; regulation of cell size; regulation of cell population proliferation; cell projection organization; cell cycle; cilium assembly; blood circulation; animal organ morphogenesis; epithelial cell developm…	DNA-binding transcription factor activity; protein dimerization activity; RNA polymerase II cis-regulatory region sequence-specific DNA binding; protein binding; chromatin binding; DNA binding; DNA-binding transcription factor activity, RNA polymerase II-specific; DNA-binding transcription activator activity, RNA polymerase II-specific; sequence-specific double-stranded DNA binding; protein domai…
ENSMUSG00000014867	Surf4	surfeit gene 4 [Source:MGI Symbol;Acc:MGI:98445]	2	26920040	26933928	0.00180394	0.0116377	0.217416	10.3378	9.75605	11.1636	13.5185	12.1549	13.331	protein_coding	endocytosis; Golgi organization; lipid homeostasis; positive regulation of organelle organization; regulation of lipid transport; lipoprotein transport	protein binding; cargo receptor activity
ENSMUSG00000014873	Surf2	surfeit gene 2 [Source:MGI Symbol;Acc:MGI:98444]	2	26916367	26920183	0.000480568	0.00443869	0.224279	19.5852	18.1747	20.0849	24.1725	22.3835	24.9584	protein_coding	biological_process	molecular_function
ENSMUSG00000014907	Naf1	nuclear assembly factor 1 ribonucleoprotein [Source:MGI Symbol;Acc:MGI:2682306]	8	66860217	66890564	0.000450468	0.0042357	0.335135	5.31257	4.74569	5.38628	6.63451	5.71318	7.75651	protein_coding	pseudouridine synthesis; ribosome biogenesis; box H/ACA snoRNP assembly; rRNA processing; positive regulation of telomerase activity; telomerase RNA stabilization; positive regulation of telomere maintenance via telomere lengthening; telomerase holoenzyme complex assembly	RNA binding; identical protein binding; telomerase RNA binding
ENSMUSG00000014932	Yes1	YES proto-oncogene 1, Src family tyrosine kinase [Source:MGI Symbol;Acc:MGI:99147]	5	32611171	32687066	1.28882e-07	1.3258e-05	-0.650924	39.9066	34.9998	39.6003	24.2689	23.2053	26.4286	protein_coding	protein phosphorylation; positive regulation of transcription by RNA polymerase II; cellular response to transforming growth factor beta stimulus; cellular response to retinoic acid; innate immune response; phosphorylation; peptidyl-tyrosine phosphorylation; cell differentiation; positive regulation of peptidyl-tyrosine phosphorylation; cellular response to platelet-derived growth factor stimulus…	ATP binding; protein binding; protein kinase activity; protein tyrosine kinase activity; transferase activity; nucleotide binding; kinase activity; epidermal growth factor receptor binding; enzyme binding; transmembrane receptor protein tyrosine kinase activity; non-membrane spanning protein tyrosine kinase activity; signaling receptor binding; ion channel binding; phosphotyrosine residue binding
ENSMUSG00000014959	Gorasp2	golgi reassembly stacking protein 2 [Source:MGI Symbol;Acc:MGI:2135962]	2	70661576	70712636	0.000182235	0.00217906	0.291355	17.8682	16.2259	16.6925	21.3219	18.9674	22.9632	protein_coding	organelle organization; cell differentiation; spermatogenesis; Golgi organization; response to endoplasmic reticulum stress; organelle assembly; establishment of protein localization to plasma membrane	protein binding; molecular_function
ENSMUSG00000015002	Efr3a	EFR3 homolog A [Source:MGI Symbol;Acc:MGI:1923990]	15	65787034	65873816	0.00727335	0.0329122	-0.149695	17.1695	15.3604	15.7915	14.6627	14.8577	17.5988	protein_coding	cell-cell adhesion; protein localization to plasma membrane	protein homodimerization activity
ENSMUSG00000015133	Lrrk1	leucine-rich repeat kinase 1 [Source:MGI Symbol;Acc:MGI:2142227]	7	66226912	66388350	1.17987e-06	5.877e-05	3.01612	0.0207203	0.0405001	0.0265065	0.16973	0.168276	0.284732	protein_coding	protein phosphorylation; phosphorylation; signal transduction; positive regulation of peptidyl-tyrosine phosphorylation; bone resorption; positive regulation of canonical Wnt signaling pathway; osteoclast development; positive regulation of intracellular signal transduction; negative regulation of peptidyl-tyrosine phosphorylation	ATP binding; protein binding; protein kinase activity; transferase activity; metal ion binding; nucleotide binding; kinase activity; protein serine/threonine kinase activity; GTP binding; protein serine kinase activity; protein threonine kinase activity; identical protein binding
ENSMUSG00000015143	Actn1	actinin, alpha 1 [Source:MGI Symbol;Acc:MGI:2137706]	12	80167542	80260371	7.63824e-05	0.00116406	0.461443	14.1839	12.6144	14.997	21.6819	17.127	20.3045	protein_coding	actin filament organization; actin cytoskeleton organization; positive regulation of transcription, DNA-templated; platelet formation; postsynapse organization; negative regulation of cellular component movement; focal adhesion assembly; actin filament bundle assembly; cortical cytoskeleton organization; muscle cell development; actin filament network formation; platelet morphogenesis	protein binding; calcium ion binding; metal ion binding; actin binding; actin filament binding; protein homodimerization activity; double-stranded RNA binding; integrin binding; ion channel binding; vinculin binding; protein domain specific binding; nuclear receptor coactivator activity; cytoskeletal regulatory protein binding; structural constituent of postsynapse
ENSMUSG00000015149	Sirt2	sirtuin 2 [Source:MGI Symbol;Acc:MGI:1927664]	7	28766735	28788665	0.00152739	0.0103141	0.273586	5.41343	4.71543	5.13613	6.63087	5.75067	6.80123	protein_coding	negative regulation of apoptotic process; cellular response to hypoxia; negative regulation of transcription by RNA polymerase II; protein kinase B signaling; regulation of fat cell differentiation; regulation of cell cycle; negative regulation of cell population proliferation; regulation of myelination; positive regulation of transcription by RNA polymerase II; nervous system development; autoph…	zinc ion binding; NAD+ binding; NAD-dependent histone deacetylase activity; chromatin binding; transferase activity; metal ion binding; histone deacetylase activity; protein binding; NAD-dependent protein deacetylase activity; histone deacetylase binding; DNA-binding transcription factor binding; ubiquitin binding; transcription factor binding; protein deacetylase activity; histone acetyltransfer…
ENSMUSG00000015217	Hmgb3	high mobility group box 3 [Source:MGI Symbol;Acc:MGI:1098219]	X	71555918	71560676	0.000690632	0.0058129	0.233882	11.8964	12.0944	12.0278	14.9371	14.4999	15.6702	protein_coding	regulation of transcription by RNA polymerase II; immune system process; innate immune response; negative regulation of myeloid cell differentiation; negative regulation of B cell differentiation; DNA geometric change	DNA binding; RNA binding; four-way junction DNA binding; DNA binding, bending
ENSMUSG00000015224	Cyp2j9	cytochrome P450, family 2, subfamily j, polypeptide 9 [Source:MGI Symbol;Acc:MGI:1921769]	4	96568429	96591578	0.00490163	0.0247078	0.68182	0.211523	0.248106	0.282683	0.441865	0.349932	0.43524	protein_coding	organic acid metabolic process; xenobiotic metabolic process; xenobiotic catabolic process; linoleic acid metabolic process; icosanoid metabolic process; epoxygenase P450 pathway	monooxygenase activity; heme binding; iron ion binding; oxidoreductase activity, acting on paired donors, with incorporation or reduction of molecular oxygen; oxidoreductase activity, acting on paired donors, with incorporation or reduction of molecular oxygen, reduced flavin or flavoprotein as one donor, and incorporation of one atom of oxygen; metal ion binding; oxidoreductase activity; arachid…
ENSMUSG00000015243	Abca1	ATP-binding cassette, sub-family A (ABC1), member 1 [Source:MGI Symbol;Acc:MGI:99607]	4	53030787	53159895	9.49007e-07	5.00343e-05	-0.714829	1.95231	1.80811	1.80366	1.06873	1.09942	1.39116	protein_coding	transmembrane transport; cholesterol homeostasis; intracellular cholesterol transport; G protein-coupled receptor signaling pathway; intermembrane lipid transfer; cholesterol metabolic process; cellular response to retinoic acid; endosomal transport; phospholipid transport; reverse cholesterol transport; lysosome organization; lipid transport; cholesterol transport; cholesterol efflux; lipoprotei…	ATP binding; ABC-type transporter activity; protein binding; nucleotide binding; small GTPase binding; ATPase-coupled intramembrane lipid transporter activity; signaling receptor binding; ATPase binding; ATPase-coupled transmembrane transporter activity; lipid transporter activity; cholesterol transfer activity; syntaxin binding; apolipoprotein binding; phosphatidylcholine binding; phosphatidylch…
ENSMUSG00000015289	Lage3	L antigen family, member 3 [Source:MGI Symbol;Acc:MGI:1913442]	X	74351276	74353618	0.00385892	0.0205	-0.200712	30.2697	28.8231	29.9884	25.5801	26.6064	28.9263	protein_coding	tRNA processing; tRNA threonylcarbamoyladenosine metabolic process	molecular_function
ENSMUSG00000015305	Sash1	SAM and SH3 domain containing 1 [Source:MGI Symbol;Acc:MGI:1917347]	10	8722219	8886070	2.9109e-05	0.000573932	-0.300328	4.83785	4.5746	5.05708	4.00704	3.65999	4.399	protein_coding	protein polyubiquitination; positive regulation of endothelial cell migration; regulation of epithelial cell migration; positive regulation of lipopolysaccharide-mediated signaling pathway; positive regulation of JUN kinase activity; positive regulation of angiogenesis; regulation of protein K63-linked ubiquitination; positive regulation of p38MAPK cascade; positive regulation of NIK/NF-kappaB si…	protein binding; G-protein alpha-subunit binding; protein C-terminus binding; protein kinase binding; mitogen-activated protein kinase kinase kinase binding; molecular adaptor activity
ENSMUSG00000015312	Gadd45b	growth arrest and DNA-damage-inducible 45 beta [Source:MGI Symbol;Acc:MGI:107776]	10	80930091	80932204	3.88616e-06	0.000139313	1.04964	3.39588	3.13231	3.05749	7.72177	6.33682	6.42229	protein_coding	regulation of cell cycle; cell differentiation; positive regulation of MAPK cascade; apoptotic process; positive regulation of apoptotic process; positive regulation of JNK cascade; positive regulation of p38MAPK cascade; negative regulation of protein kinase activity	protein binding
ENSMUSG00000015337	Endog	endonuclease G [Source:MGI Symbol;Acc:MGI:1261433]	2	30171493	30174069	0.000634822	0.0054346	0.501001	2.52508	2.5689	2.53209	3.66948	3.63257	3.8945	protein_coding	in utero embryonic development; RNA phosphodiester bond hydrolysis, endonucleolytic; nucleic acid phosphodiester bond hydrolysis; positive regulation of apoptotic process; positive regulation of autophagy; response to tumor necrosis factor; response to antibiotic; apoptotic DNA fragmentation; DNA catabolic process; aging; response to mechanical stimulus; negative regulation of TOR signaling; mito…	metal ion binding; hydrolase activity; nucleic acid binding; nuclease activity; protein binding; magnesium ion binding; endonuclease activity; protein homodimerization activity; endoribonuclease activity; single-stranded DNA endodeoxyribonuclease activity; endodeoxyribonuclease activity; deoxyribonuclease activity
ENSMUSG00000015354	Pcolce2	procollagen C-endopeptidase enhancer 2 [Source:MGI Symbol;Acc:MGI:1923727]	9	95637601	95698096	1.98906e-08	4.09227e-06	-1.04687	10.5705	10.8324	9.66296	4.03657	3.93512	6.07567	protein_coding	cellular response to leukemia inhibitory factor; positive regulation of peptidase activity	protein binding; heparin binding; collagen binding; extracellular matrix structural constituent; peptidase activator activity
ENSMUSG00000015363	Trabd	TraB domain containing [Source:MGI Symbol;Acc:MGI:1915226]	15	89075124	89087077	0.000210047	0.00241836	0.300873	5.97472	5.49186	6.20601	7.75003	7.14855	8.04592	protein_coding	biological_process	molecular_function
ENSMUSG00000015365	Mov10l1	Mov10 like RISC complex RNA helicase 1 [Source:MGI Symbol;Acc:MGI:1891384]	15	88982909	89055152	0.00189254	0.012041	-0.368891	1.56083	1.54782	1.7883	1.2912	1.48438	1.63001	protein_coding	germ cell development; spermatogenesis	helicase activity
ENSMUSG00000015461	Atf6b	activating transcription factor 6 beta [Source:MGI Symbol;Acc:MGI:105121]	17	34647146	34655074	0.0016363	0.0108826	-0.298798	4.86674	4.22197	4.53272	4.34366	3.48681	4.04004	protein_coding	regulation of transcription, DNA-templated; regulation of transcription by RNA polymerase II; endoplasmic reticulum unfolded protein response; positive regulation of transcription by RNA polymerase II; negative regulation of ATF6-mediated unfolded protein response; positive regulation of transcription from RNA polymerase II promoter in response to endoplasmic reticulum stress	DNA-binding transcription factor activity; cAMP response element binding; transcription cis-regulatory region binding; RNA polymerase II cis-regulatory region sequence-specific DNA binding; DNA-binding transcription activator activity, RNA polymerase II-specific; sequence-specific double-stranded DNA binding
ENSMUSG00000015468	Notch4	notch 4 [Source:MGI Symbol;Acc:MGI:107471]	17	34564268	34588503	0.000180637	0.00217161	-0.832525	1.70042	2.18662	1.89606	0.958613	1.29992	0.9203	protein_coding	regulation of transcription, DNA-templated; multicellular organism development; Notch signaling pathway; cell differentiation; regulation of developmental process; positive regulation of angiogenesis; negative regulation of transcription by RNA polymerase II; mammary gland development; epithelial to mesenchymal transition; negative regulation of Notch signaling pathway; regulation of protein proc…	protein binding; calcium ion binding; signaling receptor activity; Notch binding
ENSMUSG00000015501	Hivep2	human immunodeficiency virus type I enhancer binding protein 2 [Source:MGI Symbol;Acc:MGI:1338076]	10	13966075	14151374	1.49016e-07	1.46144e-05	2.4778	0.101584	0.110541	0.0506192	0.499984	0.436421	0.435607	protein_coding	positive regulation of transcription by RNA polymerase II; regulation of transcription by RNA polymerase II; transcription, DNA-templated; signal transduction	RNA polymerase II cis-regulatory region sequence-specific DNA binding; DNA binding; metal ion binding; DNA-binding transcription factor activity, RNA polymerase II-specific; DNA-binding transcription activator activity, RNA polymerase II-specific; DNA-binding transcription factor activity
ENSMUSG00000015536	Mocs2	molybdenum cofactor synthesis 2 [Source:MGI Symbol;Acc:MGI:1336894]	13	114818236	114832275	0.000679147	0.00574649	-0.251355	14.6661	12.6002	13.9119	12.4691	11.1096	12.4127	protein_coding	Mo-molybdopterin cofactor biosynthetic process	nucleotide binding; molybdopterin synthase activity; transferase activity
ENSMUSG00000015568	Lpl	lipoprotein lipase [Source:MGI Symbol;Acc:MGI:96820]	8	68880491	68907448	0.00628768	0.0296274	0.2912	1.48869	1.08569	1.2282	1.54675	1.43824	1.64606	protein_coding	lipid metabolic process; response to bacterium; cholesterol homeostasis; lipid catabolic process; positive regulation of chemokine production; fatty acid metabolic process; triglyceride catabolic process; positive regulation of cholesterol storage; fatty acid biosynthetic process; positive regulation of interleukin-1 beta production; positive regulation of interleukin-6 production; positive regul…	protein binding; triglyceride lipase activity; lipoprotein lipase activity; carboxylic ester hydrolase activity; metal ion binding; hydrolase activity; heparin binding; calcium ion binding; protein homodimerization activity; signaling receptor binding; heparan sulfate proteoglycan binding; phospholipase A1 activity; phosphatidylserine 1-acylhydrolase activity; 1-acyl-2-lysophosphatidylserine acyl…
ENSMUSG00000015605	Srf	serum response factor [Source:MGI Symbol;Acc:MGI:106658]	17	46546839	46556162	4.7413e-08	6.98229e-06	0.986196	4.62067	4.3294	4.36554	9.16138	7.86997	10.2168	protein_coding	positive regulation of transcription by RNA polymerase II; in utero embryonic development; hematopoietic stem cell differentiation; cardiac vascular smooth muscle cell differentiation; negative regulation of cell population proliferation; regulation of transcription by RNA polymerase II; actin filament organization; cell-cell adhesion; actin cytoskeleton organization; positive regulation of trans…	DNA binding; protein dimerization activity; DNA-binding transcription factor activity, RNA polymerase II-specific; cis-regulatory region sequence-specific DNA binding; protein binding; sequence-specific DNA binding; RNA polymerase II cis-regulatory region sequence-specific DNA binding; chromatin binding; DNA-binding transcription activator activity, RNA polymerase II-specific; DNA-binding transcr…
ENSMUSG00000015647	Lama5	laminin, alpha 5 [Source:MGI Symbol;Acc:MGI:105382]	2	180176373	180225859	7.84649e-06	0.000228487	0.443776	3.02645	2.5736	2.82524	3.21962	3.3082	3.32311	protein_coding	cell adhesion; regulation of cell adhesion; regulation of cell migration; regulation of embryonic development; lung development; cell migration; regulation of cell population proliferation; cell-cell adhesion; kidney development; muscle organ development; protein localization to plasma membrane; integrin-mediated signaling pathway; cilium assembly; axon guidance; substrate adhesion-dependent cell…	signaling receptor binding; protein binding; integrin binding; extracellular matrix structural constituent
ENSMUSG00000015652	Steap1	six transmembrane epithelial antigen of the prostate 1 [Source:MGI Symbol;Acc:MGI:1917608]	5	5736317	5749326	0.0080171	0.0354302	0.304327	4.70771	5.00382	4.91395	6.65401	5.99502	6.11946	protein_coding	ion transport; iron ion homeostasis	metal ion binding; oxidoreductase activity
ENSMUSG00000015653	Steap2	six transmembrane epithelial antigen of prostate 2 [Source:MGI Symbol;Acc:MGI:1921301]	5	5664831	5694578	1.98618e-05	0.000435133	0.470756	3.77454	3.97367	3.59914	5.65123	5.2115	6.20349	protein_coding	ion transport; iron ion homeostasis; response to hormone; endocytosis; Golgi to plasma membrane transport; regulated exocytosis; copper ion import across plasma membrane; copper ion import; iron ion import across cell outer membrane; iron ion import across plasma membrane	metal ion binding; oxidoreductase activity; cupric reductase activity; ferric-chelate reductase (NADPH) activity
ENSMUSG00000015656	Hspa8	heat shock protein 8 [Source:MGI Symbol;Acc:MGI:105384]	9	40800984	40805200	5.02579e-06	0.000167668	0.411897	704.856	634.252	723.157	938.148	904.058	1065.36	protein_coding	positive regulation of gene expression; regulation of cell cycle; mRNA processing; RNA splicing; positive regulation of phagocytosis; negative regulation of transcription, DNA-templated; cellular protein complex disassembly; negative regulation of cardiac muscle cell apoptotic process; positive regulation of catalytic activity; regulation of protein stability; ATP metabolic process; protein autop…	ATP binding; ATPase; protein binding; RNA binding; hydrolase activity; nucleotide binding; enzyme binding; protein-macromolecule adaptor activity; G protein-coupled receptor binding; signaling receptor binding; peptide binding; heat shock protein binding; ubiquitin protein ligase binding; chaperone binding; unfolded protein binding; protein folding chaperone; ADP binding; misfolded protein bindin…
ENSMUSG00000015672	Mrpl32	mitochondrial ribosomal protein L32 [Source:MGI Symbol;Acc:MGI:2137226]	13	14610301	14613037	0.00608126	0.0289839	-0.165454	43.4441	41.6412	42.67	40.8102	36.2345	42.427	protein_coding	translation	structural constituent of ribosome
ENSMUSG00000015697	Setdb1	SET domain, bifurcated 1 [Source:MGI Symbol;Acc:MGI:1934229]	3	95323525	95357202	0.00612194	0.0290676	-0.164638	14.3035	13.3874	14.3817	12.1548	11.7963	14.676	protein_coding	histone lysine methylation; methylation; chromatin organization; negative regulation of transcription, DNA-templated; histone H3-K9 methylation; response to vitamin; response to ethanol	DNA binding; zinc ion binding; protein binding; histone-lysine N-methyltransferase activity; transferase activity; metal ion binding; methyltransferase activity
ENSMUSG00000015711	Prune	prune exopolyphosphatase [Source:MGI Symbol;Acc:MGI:1925152]	3	95253674	95282076	0.00959043	0.0407287	-0.169295	8.75958	8.55087	8.9394	7.6429	7.19099	9.25619	protein_coding	dephosphorylation; regulation of neurogenesis; regulation of microtubule polymerization	pyrophosphatase activity; metal ion binding; hydrolase activity; phosphatase activity; tubulin binding; inorganic diphosphatase activity; exopolyphosphatase activity
ENSMUSG00000015745	Plekho1	pleckstrin homology domain containing, family O member 1 [Source:MGI Symbol;Acc:MGI:1914470]	3	95988429	95996001	7.98151e-06	0.000229911	1.1442	1.07433	1.13448	1.33916	2.76558	2.48476	2.30412	protein_coding	regulation of cell shape; myoblast fusion; myoblast migration; lamellipodium morphogenesis; regulation of myoblast fusion	protein binding
ENSMUSG00000015757	Ppil4	peptidylprolyl isomerase (cyclophilin)-like 4 [Source:MGI Symbol;Acc:MGI:1914668]	10	7792891	7823135	0.00222639	0.013572	-0.166419	20.5681	18.9719	21.7652	18.2895	17.6815	20.0387	protein_coding	protein peptidyl-prolyl isomerization; regulation of phosphorylation of RNA polymerase II C-terminal domain	peptidyl-prolyl cis-trans isomerase activity; nucleic acid binding; RNA binding; isomerase activity
ENSMUSG00000015759	Cnih1	cornichon family AMPA receptor auxiliary protein 1 [Source:MGI Symbol;Acc:MGI:1277202]	14	46775582	46788411	0.00634249	0.029804	0.188123	15.8421	14.941	16.3586	18.6346	17.907	18.3517	protein_coding	vesicle-mediated transport; biological_process	molecular_function
ENSMUSG00000015766	Eps8	epidermal growth factor receptor pathway substrate 8 [Source:MGI Symbol;Acc:MGI:104684]	6	137477245	137654876	0.000817591	0.00658806	0.413669	3.27161	3.32555	3.36953	5.07949	3.3958	5.32805	protein_coding	barbed-end actin filament capping; actin filament bundle assembly; cellular response to leukemia inhibitory factor; adult locomotory behavior; regulation of cell shape; regulation of Rho protein signal transduction; actin cytoskeleton reorganization; Rac protein signal transduction; regulation of postsynaptic membrane neurotransmitter receptor levels; behavioral response to ethanol; Rho protein s…	protein binding; actin binding; signaling adaptor activity; small GTPase binding
ENSMUSG00000015806	Qdpr	quinoid dihydropteridine reductase [Source:MGI Symbol;Acc:MGI:97836]	5	45434032	45450235	0.000626811	0.00538551	-0.217858	40.8362	34.2089	39.6869	34.2622	31.9948	34.9251	protein_coding	tetrahydrobiopterin biosynthetic process; L-phenylalanine catabolic process; liver development; response to aluminum ion; response to lead ion; response to glucagon	oxidoreductase activity; identical protein binding; NADPH binding; NADH binding; 6,7-dihydropteridine reductase activity
ENSMUSG00000015932	Dstn	destrin [Source:MGI Symbol;Acc:MGI:1929270]	2	143915320	143943324	3.75525e-06	0.000135955	0.381415	166.289	147.107	167.614	210.747	200.543	234.261	protein_coding	actin filament depolymerization; actin filament severing; positive regulation of actin filament depolymerization; cell motility; actin filament fragmentation	actin binding; actin filament binding
ENSMUSG00000015937	H2afy	macroH2A.1 histone [Source:MGI Symbol;Acc:MGI:1349392]	13	56073619	56136361	0.00186493	0.011928	-0.225554	46.185	42.6698	45.1057	42.9118	35.8773	41.9431	protein_coding	nucleosome assembly; regulation of gene expression, epigenetic; positive regulation of gene expression, epigenetic; negative regulation of transcription by RNA polymerase II; establishment of protein localization to chromatin; chromatin silencing; chromatin organization; negative regulation of histone H3-K27 methylation; regulation of response to oxidative stress; positive regulation of response …	DNA binding; protein heterodimerization activity; chromatin binding; transcription cis-regulatory region binding; enzyme binding; RNA polymerase II transcription regulatory region sequence-specific DNA binding; protein kinase binding; chromatin DNA binding; promoter-specific chromatin binding; RNA polymerase II core promoter sequence-specific DNA binding; double-stranded methylated DNA binding; n…
ENSMUSG00000015943	Bola1	bolA-like 1 (E. coli) [Source:MGI Symbol;Acc:MGI:1916418]	3	96196588	96219709	0.000734846	0.00608315	0.386962	9.67815	10.9096	11.3017	14.3992	14.0619	15.894	protein_coding	#N/A	molecular_function
ENSMUSG00000015970	Chdh	choline dehydrogenase [Source:MGI Symbol;Acc:MGI:1860776]	14	30009023	30040466	0.000337397	0.00342794	2.45721	0.0175861	0.00775886	0.00536272	0.0467533	0.0520044	0.0647985	protein_coding	glycine betaine biosynthetic process from choline	oxidoreductase activity, acting on CH-OH group of donors; flavin adenine dinucleotide binding; choline dehydrogenase activity; oxidoreductase activity
ENSMUSG00000015980	Lrrc27	leucine rich repeat containing 27 [Source:MGI Symbol;Acc:MGI:1923862]	7	139212988	139242979	0.0114969	0.0466983	0.457013	1.92797	2.30833	2.77993	2.82676	3.46676	3.03762	protein_coding	#N/A	protein binding; molecular_function
ENSMUSG00000015981	Stk32c	serine/threonine kinase 32C [Source:MGI Symbol;Acc:MGI:2385336]	7	139103638	139213307	0.00441656	0.0228033	1.757	0.0329796	0.0531497	0.0144182	0.162865	0.10407	0.103483	protein_coding	protein phosphorylation; phosphorylation; intracellular signal transduction; peptidyl-serine phosphorylation	ATP binding; protein kinase activity; transferase activity; metal ion binding; nucleotide binding; kinase activity; protein serine/threonine kinase activity; protein serine kinase activity; protein threonine kinase activity
ENSMUSG00000016018	Skiv2l2	Mtr4 exosome RNA helicase [Source:MGI Symbol;Acc:MGI:1919448]	13	112867780	112927380	0.000613565	0.00531027	-0.243508	28.1552	27.2783	30.6994	24.4927	22.3647	28.0616	protein_coding	RNA catabolic process; cellular response to DNA damage stimulus; mRNA processing; RNA splicing; rRNA processing; maturation of 5.8S rRNA	ATP binding; RNA binding; nucleic acid binding; RNA helicase activity; hydrolase activity; nucleotide binding; helicase activity; ATPase
ENSMUSG00000016128	Stard13	StAR-related lipid transfer (START) domain containing 13 [Source:MGI Symbol;Acc:MGI:2385331]	5	151037628	151233836	7.45772e-06	0.000219875	1.77856	0.178219	0.238103	0.341853	1.06022	1.03651	1.35149	protein_coding	signal transduction; regulation of catalytic activity; cell cycle; actin cytoskeleton organization; regulation of Rho protein signal transduction; negative regulation of cell migration involved in sprouting angiogenesis; endothelial cell migration; negative regulation of sprouting angiogenesis; endothelial tube lumen extension	protein binding; lipid binding; GTPase activator activity
ENSMUSG00000016257	Slmo2	PRELI domain containing 3B [Source:MGI Symbol;Acc:MGI:1913640]	2	174465067	174473081	0.00423207	0.0220068	-0.13849	39.3159	38.0055	38.8848	35.3513	31.8281	38.5836	protein_coding	intermembrane lipid transfer; phospholipid transport	phosphatidic acid transfer activity
ENSMUSG00000016262	Sertad4	SERTA domain containing 4 [Source:MGI Symbol;Acc:MGI:2443496]	1	192844488	192855756	3.99367e-05	0.000721921	1.37482	0.313669	0.183132	0.127852	0.603414	0.592313	0.58105	protein_coding	biological_process	molecular_function
ENSMUSG00000016308	Ube2a	ubiquitin-conjugating enzyme E2A [Source:MGI Symbol;Acc:MGI:102959]	X	36874358	36884215	0.00854515	0.0371822	0.283438	2.30712	2.13345	2.48285	2.92001	2.82124	2.91934	protein_coding	in utero embryonic development; positive regulation of cell population proliferation; DNA repair; cellular response to DNA damage stimulus; protein polyubiquitination; protein ubiquitination; proteasome-mediated ubiquitin-dependent protein catabolic process; protein K48-linked ubiquitination; maternal process involved in female pregnancy; protein K11-linked ubiquitination; protein autoubiquitinat…	protein binding; transferase activity; nucleotide binding; ATP binding; ubiquitin conjugating enzyme activity; ubiquitin-protein transferase activity; ubiquitin protein ligase binding
ENSMUSG00000016344	Ppdpf	pancreatic progenitor cell differentiation and proliferation factor [Source:MGI Symbol;Acc:MGI:1913746]	2	181187247	181188771	0.00820714	0.0361015	-0.170093	43.9502	45.3126	43.2015	44.0188	39.5877	42.146	protein_coding	multicellular organism development; cell differentiation	molecular_function
ENSMUSG00000016346	Kcnq2	potassium voltage-gated channel, subfamily Q, member 2 [Source:MGI Symbol;Acc:MGI:1309503]	2	181075579	181135291	0.00151676	0.010268	-0.581728	0.592327	0.598741	0.703763	0.437647	0.45215	0.598383	protein_coding	ion transport; transmembrane transport; potassium ion transport; regulation of ion transmembrane transport; potassium ion transmembrane transport	voltage-gated potassium channel activity; ion channel activity; potassium channel activity; voltage-gated ion channel activity; calmodulin binding; ankyrin binding; ion transmembrane transporter activity
ENSMUSG00000016458	Wt1	WT1 transcription factor [Source:MGI Symbol;Acc:MGI:98968]	2	105126529	105173616	1.28907e-05	0.000318115	2.74896	0.0937859	0.0366734	0.032482	0.312275	0.440343	0.382256	protein_coding	regulation of transcription, DNA-templated; regulation of transcription by RNA polymerase II; negative regulation of transcription by RNA polymerase II; branching involved in ureteric bud morphogenesis; kidney development; heart development; sex determination; negative regulation of cell population proliferation; male gonad development; positive regulation of gene expression; negative regulation …	RNA binding; metal ion binding; transcription cis-regulatory region binding; DNA-binding transcription activator activity, RNA polymerase II-specific; zinc ion binding; double-stranded methylated DNA binding; sequence-specific DNA binding; hemi-methylated DNA-binding; C2H2 zinc finger domain binding
ENSMUSG00000016487	Ppfibp1	PTPRF interacting protein, binding protein 1 (liprin beta 1) [Source:MGI Symbol;Acc:MGI:1914783]	6	146888487	147032025	1.32535e-06	6.33893e-05	0.514979	5.67235	5.69085	6.06974	7.9824	7.0194	8.79097	protein_coding	synapse organization; neuromuscular junction development	protein binding
ENSMUSG00000016494	Cd34	CD34 antigen [Source:MGI Symbol;Acc:MGI:88329]	1	194938819	194961279	0.000143918	0.00183477	0.837696	0.454985	0.430799	0.478877	0.784714	0.846979	1.06671	protein_coding	cell adhesion; negative regulation of gene expression; positive regulation of angiogenesis; hematopoietic stem cell proliferation; tissue homeostasis; cell-cell adhesion; negative regulation of tumor necrosis factor production; hemopoiesis; negative regulation of blood coagulation; cell-matrix adhesion; glomerular filtration; leukocyte migration; positive regulation of interleukin-10 production; …	carbohydrate binding; sulfate binding; RNA polymerase II-specific DNA-binding transcription factor binding
ENSMUSG00000016528	Mapkapk2	MAP kinase-activated protein kinase 2 [Source:MGI Symbol;Acc:MGI:109298]	1	131053700	131097826	1.43616e-06	6.74531e-05	0.927126	2.91265	2.38373	2.83188	5.35265	4.23996	4.51783	protein_coding	protein phosphorylation; 3'-UTR-mediated mRNA stabilization; cellular response to DNA damage stimulus; phosphorylation; intracellular signal transduction; inflammatory response; peptidyl-serine phosphorylation; protein autophosphorylation; positive regulation of tumor necrosis factor production; inner ear development; regulation of tumor necrosis factor production; response to cytokine; mRNA stab…	ATP binding; protein kinase activity; transferase activity; nucleotide binding; kinase activity; protein serine/threonine kinase activity; protein binding; protein serine kinase activity; protein threonine kinase activity; calmodulin binding; calmodulin-dependent protein kinase activity; mitogen-activated protein kinase binding
ENSMUSG00000016534	Lamp2	lysosomal-associated membrane protein 2 [Source:MGI Symbol;Acc:MGI:96748]	X	38401357	38456454	0.000265872	0.00288061	-0.299373	25.2967	22.4788	25.1204	21.2008	18.7748	20.3101	protein_coding	autophagy; negative regulation of protein-containing complex assembly; regulation of protein stability; muscle cell cellular homeostasis; protein stabilization; cellular response to starvation; protein targeting; lysosomal protein catabolic process; establishment of protein localization to organelle; chaperone-mediated autophagy; protein targeting to lysosome involved in chaperone-mediated autoph…	enzyme binding; protein binding; protein domain specific binding
ENSMUSG00000016541	Atxn10	ataxin 10 [Source:MGI Symbol;Acc:MGI:1859293]	15	85336381	85463836	0.00389061	0.0206452	0.217686	48.1989	44.466	52.1879	59.9938	49.6	64.3703	protein_coding	neuron projection development; nervous system development; cilium assembly	enzyme binding; identical protein binding; protein binding; molecular_function
ENSMUSG00000016619	Nup50	nucleoporin 50 [Source:MGI Symbol;Acc:MGI:1351502]	15	84923428	84942955	0.00549101	0.0268985	0.193919	5.66857	5.53181	6.40519	6.79248	6.19975	7.72092	protein_coding	intracellular transport; protein transport; mRNA transport; protein import into nucleus; neural tube formation	protein binding
ENSMUSG00000016664	Pacsin2	protein kinase C and casein kinase substrate in neurons 2 [Source:MGI Symbol;Acc:MGI:1345153]	15	83375607	83464606	1.09947e-05	0.000286255	-0.942995	4.19978	4.2076	5.39833	2.05342	2.26601	2.82406	protein_coding	caveola assembly; actin cytoskeleton organization; plasma membrane tubulation; endocytosis; caveolin-mediated endocytosis; signal transduction; cytoskeleton organization; modulation of chemical synaptic transmission; negative regulation of endocytosis; protein localization to endosome; regulation of endocytosis; cell projection morphogenesis	protein binding; lipid binding; identical protein binding; phosphatidic acid binding; cytoskeletal protein binding; phospholipid binding
ENSMUSG00000016757	Ttll12	tubulin tyrosine ligase-like family, member 12 [Source:MGI Symbol;Acc:MGI:3039573]	15	83575119	83595157	0.000612822	0.0053087	0.225567	3.7912	3.66114	3.87398	4.66719	4.0117	4.70904	protein_coding	cellular protein modification process; immune system process; innate immune response; negative regulation of type I interferon-mediated signaling pathway; regulation of mitotic cell cycle	nucleotide binding; ATP binding; tubulin binding; H4K20me3 modified histone binding
ENSMUSG00000016918	Sulf1	sulfatase 1 [Source:MGI Symbol;Acc:MGI:2138563]	1	12692277	12861192	7.00179e-06	0.000210365	0.546327	6.7528	5.34498	5.89402	8.38645	7.68745	10.0914	protein_coding	negative regulation of angiogenesis; cell adhesion; apoptotic process; cartilage development; negative regulation of endothelial cell proliferation; positive regulation of Wnt signaling pathway; negative regulation of cell migration; embryonic skeletal system development; glomerular filtration; heparan sulfate proteoglycan metabolic process; negative regulation of fibroblast growth factor recepto…	catalytic activity; calcium ion binding; sulfuric ester hydrolase activity; metal ion binding; hydrolase activity; glycosaminoglycan binding; N-acetylglucosamine-6-sulfatase activity; arylsulfatase activity
ENSMUSG00000017009	Sdc4	syndecan 4 [Source:MGI Symbol;Acc:MGI:1349164]	2	164424247	164443887	6.22977e-05	0.00098758	0.523005	5.06598	4.53076	5.79529	7.88747	6.6776	8.01245	protein_coding	positive regulation of protein kinase activity; wound healing; cell migration; neural tube closure; regulation of fibroblast migration; positive regulation of stress fiber assembly; inner ear receptor cell stereocilium organization; negative regulation of T cell proliferation; positive regulation of exosomal secretion; positive regulation of extracellular exosome assembly; ureteric bud developmen…	identical protein binding; fibronectin binding; protein binding; protein kinase C binding; thrombospondin receptor activity
ENSMUSG00000017144	Rnd3	Rho family GTPase 3 [Source:MGI Symbol;Acc:MGI:1921444]	2	51130438	51149111	6.61804e-08	8.51435e-06	1.07697	4.75944	3.71432	4.22131	8.44014	8.36814	10.2161	protein_coding	small GTPase mediated signal transduction; establishment or maintenance of cell polarity; regulation of actin cytoskeleton organization; actin filament organization; cell migration; regulation of cell shape; cortical cytoskeleton organization	GTP binding; GTPase activity; nucleotide binding; protein kinase binding; protein binding
ENSMUSG00000017146	Brca1	breast cancer 1, early onset [Source:MGI Symbol;Acc:MGI:104537]	11	101488764	101551955	0.000279304	0.00299019	-0.262218	30.6018	29.5523	28.4091	25.1434	26.4485	29.755	protein_coding	DNA repair; cellular response to DNA damage stimulus; positive regulation of gene expression; positive regulation of transcription by RNA polymerase II; positive regulation of angiogenesis; cellular response to tumor necrosis factor; dosage compensation by inactivation of X chromosome; regulation of cell cycle; regulation of transcription by RNA polymerase II; positive regulation of histone H3-K4…	DNA binding; zinc ion binding; metal ion binding; ubiquitin-protein transferase activity; RNA binding; chromatin binding; transcription cis-regulatory region binding; transferase activity; enzyme binding; transcription coactivator activity; damaged DNA binding; ubiquitin protein ligase binding; RNA polymerase binding
ENSMUSG00000017176	Nt5c3b	5'-nucleotidase, cytosolic IIIB [Source:MGI Symbol;Acc:MGI:1915356]	11	100422321	100441808	0.00556023	0.0271448	-0.200397	11.7515	10.7253	10.7614	10.0643	8.58462	10.3877	protein_coding	nucleotide metabolic process; dephosphorylation	magnesium ion binding; 5'-nucleotidase activity; metal ion binding; hydrolase activity; nucleotide binding
ENSMUSG00000017221	Psmd3	proteasome (prosome, macropain) 26S subunit, non-ATPase, 3 [Source:MGI Symbol;Acc:MGI:98858]	11	98682554	98695979	0.00320745	0.0178456	0.162801	20.6144	19.677	21.0647	24.537	20.945	25.6536	protein_coding	regulation of protein catabolic process; regulation of catalytic activity; ubiquitin-dependent protein catabolic process	protein binding; enzyme regulator activity
ENSMUSG00000017291	Taok1	TAO kinase 1 [Source:MGI Symbol;Acc:MGI:1914490]	11	77529162	77607815	0.0004857	0.00446929	-0.248921	12.3587	11.6766	12.7952	9.89034	9.98196	11.8261	protein_coding	protein phosphorylation; DNA repair; cellular response to DNA damage stimulus; phosphorylation; intracellular signal transduction; apoptotic process; regulation of cytoskeleton organization; positive regulation of protein serine/threonine kinase activity; regulation of actin cytoskeleton organization; activation of protein kinase activity; microtubule cytoskeleton organization; positive regulatio…	ATP binding; protein kinase activity; transferase activity; nucleotide binding; kinase activity; protein serine/threonine kinase activity; protein serine kinase activity; protein threonine kinase activity; protein kinase binding; protein C-terminus binding; protein serine/threonine kinase activator activity; alpha-tubulin binding; beta-tubulin binding; myosin V binding; protein kinase activator a…
ENSMUSG00000017386	Traf4	TNF receptor associated factor 4 [Source:MGI Symbol;Acc:MGI:1202880]	11	78158499	78165589	9.95197e-06	0.000266437	0.587917	12.51	13.5576	15.1596	22.4625	18.4419	21.6378	protein_coding	signal transduction; regulation of apoptotic process; activation of NF-kappaB-inducing kinase activity; positive regulation of JNK cascade; apoptotic process; positive regulation of protein kinase activity; respiratory gaseous exchange by respiratory system; respiratory tube development; regulation of I-kappaB kinase/NF-kappaB signaling	zinc ion binding; metal ion binding; protein binding; identical protein binding; ubiquitin protein ligase binding; protein kinase binding; WW domain binding; tumor necrosis factor receptor binding; thioesterase binding
ENSMUSG00000017400	Stac2	SH3 and cysteine rich domain 2 [Source:MGI Symbol;Acc:MGI:2144518]	11	98036623	98053462	0.0106329	0.0440877	-0.763059	0.307616	0.258338	0.217987	0.173472	0.103191	0.159492	protein_coding	intracellular signal transduction; positive regulation of protein localization to plasma membrane; skeletal muscle contraction; positive regulation of voltage-gated calcium channel activity	protein binding; molecular_function; metal ion binding
ENSMUSG00000017405	Nek8	NIMA (never in mitosis gene a)-related expressed kinase 8 [Source:MGI Symbol;Acc:MGI:1890646]	11	78166106	78176675	0.000512589	0.00463629	-0.350211	3.10988	2.57862	3.24005	2.51986	2.6116	2.78096	protein_coding	protein phosphorylation; phosphorylation; heart development; determination of left/right symmetry; chromosome segregation; animal organ morphogenesis; regulation of hippo signaling	ATP binding; protein kinase activity; protein binding; transferase activity; metal ion binding; nucleotide binding; kinase activity; protein serine/threonine kinase activity; protein serine kinase activity; protein threonine kinase activity
ENSMUSG00000017453	Pipox	pipecolic acid oxidase [Source:MGI Symbol;Acc:MGI:1197006]	11	77880615	77894096	0.00361982	0.0195175	0.151851	21.9324	20.2414	23.0912	24.1015	22.418	27.0167	protein_coding	tetrahydrofolate metabolic process; L-lysine catabolic process to acetyl-CoA via L-pipecolate	oxidoreductase activity; sarcosine oxidase activity; L-pipecolate oxidase activity
ENSMUSG00000017466	Timp2	tissue inhibitor of metalloproteinase 2 [Source:MGI Symbol;Acc:MGI:98753]	11	118301069	118355740	1.74416e-06	7.65972e-05	1.72908	0.365962	0.39736	0.258572	0.947348	1.14532	1.27581	protein_coding	negative regulation of endopeptidase activity; negative regulation of peptidase activity; negative regulation of metallopeptidase activity	protein binding; metalloendopeptidase inhibitor activity; metal ion binding; enzyme inhibitor activity; peptidase inhibitor activity; protease binding; zinc ion binding
ENSMUSG00000017493	Igfbp4	insulin-like growth factor binding protein 4 [Source:MGI Symbol;Acc:MGI:96439]	11	99041244	99054392	1.20002e-05	0.000301646	1.43873	0.426643	0.547119	0.358625	1.30129	1.34901	1.15395	protein_coding	regulation of glucose metabolic process; positive regulation of MAPK cascade; regulation of cell growth; regulation of growth; positive regulation of insulin-like growth factor receptor signaling pathway; regulation of insulin-like growth factor receptor signaling pathway; type B pancreatic cell proliferation; inflammatory response	insulin-like growth factor binding; growth factor binding; protein binding; insulin-like growth factor I binding; insulin-like growth factor II binding
ENSMUSG00000017548	Suz12	SUZ12 polycomb repressive complex 2 subunit [Source:MGI Symbol;Acc:MGI:1261758]	11	79993106	80034123	0.00044738	0.00421526	-0.288661	40.7139	31.8769	35.5475	29.8978	28.1184	30.387	protein_coding	positive regulation of cell population proliferation; negative regulation of cell differentiation; negative regulation of transcription by RNA polymerase II; regulation of catalytic activity; chromatin organization; oligodendrocyte differentiation; histone ubiquitination; histone methylation; cellular metabolic process; nitrogen compound metabolic process; primary metabolic process; organic subst…	sequence-specific DNA binding; RNA binding; RNA polymerase II cis-regulatory region sequence-specific DNA binding; chromatin binding; metal ion binding; protein binding; enzyme activator activity; chromatin DNA binding; methylated histone binding; promoter-specific chromatin binding; transcription corepressor binding; histone methyltransferase activity
ENSMUSG00000017550	Atad5	ATPase family, AAA domain containing 5 [Source:MGI Symbol;Acc:MGI:2442925]	11	80089400	80135794	0.000333763	0.00340486	-0.254104	10.4723	9.83196	10.3647	8.14595	8.17608	9.25076	protein_coding	nuclear DNA replication; cell population proliferation; cellular response to DNA damage stimulus; positive regulation of B cell proliferation; regulation of mitotic cell cycle phase transition; positive regulation of DNA replication; intrinsic apoptotic signaling pathway in response to DNA damage by p53 class mediator; intrinsic apoptotic signaling pathway in response to DNA damage; signal transd…	ATP binding; ATPase; protein binding; nucleotide binding; DNA binding; DNA clamp unloader activity
ENSMUSG00000017615	Tnfaip1	tumor necrosis factor, alpha-induced protein 1 (endothelial) [Source:MGI Symbol;Acc:MGI:104961]	11	78522850	78536332	0.00035832	0.00357338	0.291514	3.56961	3.49248	3.56261	4.26434	4.12877	5.00131	protein_coding	protein homooligomerization; cell migration; protein ubiquitination; proteasome-mediated ubiquitin-dependent protein catabolic process; immune response; stress fiber assembly; positive regulation of DNA replication; negative regulation of Rho protein signal transduction	protein binding; cyclin binding; small GTPase binding; identical protein binding; ubiquitin-protein transferase activity
ENSMUSG00000017639	Rab11fip4	RAB11 family interacting protein 4 (class II) [Source:MGI Symbol;Acc:MGI:2442920]	11	79591212	79698023	0.00383553	0.0204094	-0.279501	3.34334	3.56343	3.77218	2.95169	2.41881	3.85376	protein_coding	cell cycle; cell division; regulation of cytokinesis; endocytic recycling	calcium ion binding; metal ion binding; small GTPase binding; protein homodimerization activity
ENSMUSG00000017664	Slc35c2	solute carrier family 35, member C2 [Source:MGI Symbol;Acc:MGI:2385166]	2	165276554	165287869	0.00048693	0.00447625	-0.351971	7.3022	5.99441	7.20383	6.29202	5.19231	5.68768	protein_coding	negative regulation of gene expression; positive regulation of Notch signaling pathway; fucosylation; protein O-linked fucosylation; UDP-glucose transmembrane transport	antiporter activity
ENSMUSG00000017667	Zfp334	zinc finger protein 334 [Source:MGI Symbol;Acc:MGI:2388656]	2	165374264	165388259	0.000793786	0.00643952	0.46073	0.65689	0.71779	0.704364	0.87166	0.938094	1.13842	protein_coding	regulation of transcription, DNA-templated; regulation of transcription by RNA polymerase II	metal ion binding; RNA polymerase II cis-regulatory region sequence-specific DNA binding; DNA-binding transcription factor activity, RNA polymerase II-specific
ENSMUSG00000017677	Wsb1	WD repeat and SOCS box-containing 1 [Source:MGI Symbol;Acc:MGI:1926139]	11	79239372	79254671	6.93628e-07	4.18121e-05	-0.468908	57.9423	53.2579	58.7876	40.9169	40.3806	43.8153	protein_coding	intracellular signal transduction; biological_process; protein ubiquitination	protein binding; molecular_function
ENSMUSG00000017723	Wfdc2	WAP four-disulfide core domain 2 [Source:MGI Symbol;Acc:MGI:1914951]	2	164562413	164568510	0.0019957	0.0124916	-0.423607	9.74586	11.2997	10.0105	9.00893	8.29296	8.34928	protein_coding	innate immune response; regulation of peptidase activity; negative regulation of endopeptidase activity; negative regulation of peptidase activity; antibacterial humoral response	peptidase inhibitor activity; serine-type endopeptidase inhibitor activity; aspartic-type endopeptidase inhibitor activity; cysteine-type endopeptidase inhibitor activity
ENSMUSG00000017724	Etv4	ets variant 4 [Source:MGI Symbol;Acc:MGI:99423]	11	101769742	101785371	2.3902e-05	0.000497161	0.445592	15.2923	14.3285	13.8569	19.7308	18.295	20.1351	protein_coding	regulation of transcription, DNA-templated; positive regulation of transcription, DNA-templated; positive regulation of keratinocyte differentiation; positive regulation of transcription by RNA polymerase II; stem cell differentiation; regulation of transcription by RNA polymerase II; cell differentiation; positive regulation of gene expression; motor neuron axon guidance; negative regulation of …	DNA-binding transcription factor activity; sequence-specific DNA binding; DNA binding; RNA polymerase II cis-regulatory region sequence-specific DNA binding; DNA-binding transcription activator activity, RNA polymerase II-specific; sequence-specific double-stranded DNA binding; DNA-binding transcription factor activity, RNA polymerase II-specific
ENSMUSG00000017737	Mmp9	matrix metallopeptidase 9 [Source:MGI Symbol;Acc:MGI:97011]	2	164940780	164955850	0.000309755	0.00323211	1.52154	0.149805	0.0528795	0.0654044	0.13606	0.185116	0.54454	protein_coding	proteolysis; ossification; leukocyte migration; collagen catabolic process; negative regulation of apoptotic process; tissue remodeling; positive regulation of angiogenesis; embryo implantation; skeletal system development; positive regulation of protein phosphorylation; response to xenobiotic stimulus; heart development; extracellular matrix organization; positive regulation of apoptotic process…	metalloendopeptidase activity; zinc ion binding; metallopeptidase activity; protein-containing complex binding; metal ion binding; hydrolase activity; peptidase activity; identical protein binding; serine-type endopeptidase activity; endopeptidase activity; fibronectin binding
ENSMUSG00000017754	Pltp	phospholipid transfer protein [Source:MGI Symbol;Acc:MGI:103151]	2	164839518	164857711	2.2748e-06	9.56087e-05	-0.95379	15.8971	14.717	15.8501	9.73415	6.61342	8.47991	protein_coding	lipid metabolic process; flagellated sperm motility; intermembrane lipid transfer; lipid transport; sterol transport; phospholipid transport; positive regulation of cholesterol efflux; ceramide transport; high-density lipoprotein particle remodeling; vitamin E biosynthetic process; glycolipid transport	lipid binding; phosphatidic acid binding; low-density lipoprotein particle binding; phospholipid transfer activity; phosphatidylcholine transfer activity; cholesterol transfer activity; phosphatidylethanolamine transfer activity; phosphatidylcholine transporter activity; phosphatidylinositol transfer activity; phosphatidylcholine binding; high-density lipoprotein particle binding; phosphatidyleth…
ENSMUSG00000017760	Ctsa	cathepsin A [Source:MGI Symbol;Acc:MGI:97748]	2	164832873	164841032	0.00575833	0.0278088	-0.216317	38.4055	44.9433	46.3782	38.5373	35.1323	40.9498	protein_coding	proteolysis; regulation of protein stability; negative regulation of chaperone-mediated autophagy	serine-type carboxypeptidase activity; protein binding; hydrolase activity; peptidase activity; carboxypeptidase activity
ENSMUSG00000017774	Myo1c	myosin IC [Source:MGI Symbol;Acc:MGI:106612]	11	75650504	75673910	2.23053e-09	1.08255e-06	1.02619	6.89342	6.75969	7.46045	13.9706	13.2697	16.936	protein_coding	cellular response to interferon-gamma; protein transport; mRNA transport; actin filament organization; vesicle transport along actin filament; positive regulation of cell migration; positive regulation of vascular endothelial growth factor signaling pathway; positive regulation of actin filament polymerization; protein targeting; positive regulation of protein targeting to membrane; positive regu…	ATP binding; protein binding; motor activity; nucleotide binding; actin binding; calmodulin binding; small GTPase binding; actin filament binding; signaling receptor binding; microfilament motor activity; protein C-terminus binding; phospholipid binding
ENSMUSG00000017778	Cox7c	cytochrome c oxidase subunit 7C [Source:MGI Symbol;Acc:MGI:103226]	13	86044816	86046904	0.00236275	0.0142155	0.199002	261.077	221.926	253.336	278.917	286.878	316.628	protein_coding	mitochondrial electron transport, cytochrome c to oxygen; oxidative phosphorylation	protein binding
ENSMUSG00000017817	Jph2	junctophilin 2 [Source:MGI Symbol;Acc:MGI:1891496]	2	163336242	163397993	1.60023e-06	7.19458e-05	3.53101	0.0286057	0.0315574	0.0123573	0.23454	0.308582	0.330295	protein_coding	positive regulation of cytosolic calcium ion concentration; calcium ion homeostasis; positive regulation of ryanodine-sensitive calcium-release channel activity; regulation of cardiac muscle tissue development	protein binding; DNA binding; phosphatidylinositol-5-phosphate binding; phosphatidylinositol-3-phosphate binding; phosphatidylinositol-4-phosphate binding; phosphatidylinositol-3,5-bisphosphate binding; phosphatidic acid binding; phosphatidylinositol-3,4,5-trisphosphate binding; phosphatidylinositol-4,5-bisphosphate binding; phosphatidylserine binding
ENSMUSG00000017929	B4galt5	UDP-Gal:betaGlcNAc beta 1,4-galactosyltransferase, polypeptide 5 [Source:MGI Symbol;Acc:MGI:1927169]	2	167298444	167349183	0.00119242	0.00855904	-0.260857	5.21869	5.22283	5.26723	4.64617	3.39921	4.82842	protein_coding	carbohydrate metabolic process; protein glycosylation; lipid metabolic process; sphingolipid metabolic process; regulation of protein stability; central nervous system myelination; glycosylation; positive regulation of embryonic development; ganglioside biosynthetic process via lactosylceramide; poly-N-acetyllactosamine biosynthetic process; glycoprotein biosynthetic process; central nervous syst…	glycosyltransferase activity; transferase activity; metal ion binding; N-acetyllactosamine synthase activity; galactosyltransferase activity; UDP-galactose:glucosylceramide beta-1,4-galactosyltransferase activity
ENSMUSG00000017943	Gdap1l1	ganglioside-induced differentiation-associated protein 1-like 1 [Source:MGI Symbol;Acc:MGI:2385163]	2	163438476	163455324	0.000460572	0.00429712	1.31581	0.355447	0.61171	0.909571	1.761	1.12775	1.60915	protein_coding	glutathione metabolic process	protein binding
ENSMUSG00000017978	Cadps2	Ca2+-dependent activator protein for secretion 2 [Source:MGI Symbol;Acc:MGI:2443963]	6	23262773	23839421	0.00864226	0.0374843	0.333015	0.809155	0.86642	0.698548	1.09883	0.901917	0.985615	protein_coding	synaptic vesicle exocytosis; dense core granule exocytosis; cellular response to starvation; protein transport; exocytosis; hematopoietic stem cell homeostasis; positive regulation of exocytosis; synaptic vesicle priming	protein binding; metal ion binding; lipid binding
ENSMUSG00000018001	Cyth3	cytohesin 3 [Source:MGI Symbol;Acc:MGI:1335107]	5	143622447	143710250	2.43297e-05	0.000501647	0.480773	2.4209	1.99764	2.12575	2.77203	2.78446	3.1685	protein_coding	regulation of ARF protein signal transduction; regulation of catalytic activity; positive regulation of cell adhesion; establishment of epithelial cell polarity; Golgi vesicle transport	guanyl-nucleotide exchange factor activity; protein binding; lipid binding; phosphatidylinositol-3,4,5-trisphosphate binding
ENSMUSG00000018040	Rrp7a	ribosomal RNA processing 7 homolog A [Source:MGI Symbol;Acc:MGI:1922028]	15	83113433	83122801	0.000248917	0.00273809	0.240381	25.4688	21.5519	23.5013	26.7856	24.5396	30.2117	protein_coding	rRNA processing; blastocyst formation; ribosomal small subunit assembly	nucleic acid binding; RNA binding
ENSMUSG00000018143	Mafk	v-maf musculoaponeurotic fibrosarcoma oncogene family, protein K (avian) [Source:MGI Symbol;Acc:MGI:99951]	5	139791513	139802653	0.000500585	0.00456414	0.579891	1.66508	1.1957	1.25936	2.14185	1.98113	2.09728	protein_coding	regulation of transcription, DNA-templated; negative regulation of transcription by RNA polymerase II; regulation of transcription by RNA polymerase II; nervous system development	DNA binding; DNA-binding transcription factor activity; protein binding; sequence-specific DNA binding; transcription cis-regulatory region binding; RNA polymerase II cis-regulatory region sequence-specific DNA binding; DNA-binding transcription factor activity, RNA polymerase II-specific; DNA-binding transcription repressor activity, RNA polymerase II-specific; transcription coregulator binding;…
ENSMUSG00000018166	Erbb3	erb-b2 receptor tyrosine kinase 3 [Source:MGI Symbol;Acc:MGI:95411]	10	128567523	128589652	0.000267759	0.00289609	0.384367	1.04871	1.03789	1.09743	1.35447	1.2908	1.63533	protein_coding	protein phosphorylation; transmembrane receptor protein tyrosine kinase signaling pathway; positive regulation of gene expression; neuron apoptotic process; regulation of cell population proliferation; phosphorylation; peptidyl-tyrosine phosphorylation; extrinsic apoptotic signaling pathway in absence of ligand; positive regulation of cell population proliferation; peripheral nervous system devel…	ATP binding; protein kinase activity; protein tyrosine kinase activity; transferase activity; nucleotide binding; kinase activity; protein binding; identical protein binding; protein tyrosine kinase activator activity; ErbB-3 class receptor binding; protein heterodimerization activity; neuregulin binding; ubiquitin protein ligase binding; transmembrane receptor protein tyrosine kinase activity; g…
ENSMUSG00000018168	Ikzf3	IKAROS family zinc finger 3 [Source:MGI Symbol;Acc:MGI:1342542]	11	98464902	98546031	0.00232165	0.0140262	-1.28663	0.34986	0.184964	0.147085	0.112291	0.0592373	0.0651997	protein_coding	response to bacterium; regulation of apoptotic process; regulation of transcription by RNA polymerase II; positive regulation of transcription by RNA polymerase II; regulation of B cell proliferation; B cell activation; regulation of B cell differentiation; regulation of lymphocyte differentiation	protein binding; DNA binding; metal ion binding; RNA polymerase II cis-regulatory region sequence-specific DNA binding; DNA-binding transcription factor activity; sequence-specific DNA binding; identical protein binding; protein homodimerization activity; histone deacetylase binding; DNA-binding transcription activator activity, RNA polymerase II-specific; promoter-specific chromatin binding; RNA…
ENSMUSG00000018171	Vmp1	vacuole membrane protein 1 [Source:MGI Symbol;Acc:MGI:1923159]	11	86583865	86683836	3.95643e-06	0.000141031	0.513408	11.3032	11.4809	12.1746	18.4818	17.4406	18.8896	protein_coding	embryo implantation; autophagy; cell-cell adhesion; cell adhesion; autophagosome assembly; Golgi organization; mitochondrion-endoplasmic reticulum membrane tethering; positive regulation of ATPase-coupled calcium transmembrane transporter activity; lipoprotein transport; autophagosome membrane docking; organelle localization by membrane tethering; cell junction assembly; plasma membrane phospholi…	molecular_function; phospholipid scramblase activity
ENSMUSG00000018199	Trove2	Ro60, Y RNA binding protein [Source:MGI Symbol;Acc:MGI:106652]	1	143750790	143777068	0.00521987	0.025863	0.257484	2.92736	2.26686	2.8445	3.20804	2.98228	3.72956	protein_coding	regulation of gene expression; cell projection organization; cellular response to interferon-alpha; cilium assembly; response to UV; immune system development; smoothened signaling pathway	RNA binding; metal ion binding; U2 snRNA binding; misfolded RNA binding
ENSMUSG00000018217	Pmp22	peripheral myelin protein 22 [Source:MGI Symbol;Acc:MGI:97631]	11	63128982	63159547	8.63416e-08	1.01508e-05	3.23067	0.20779	0.270613	0.1848	1.7073	1.96692	1.71554	protein_coding	cell death; negative regulation of cell population proliferation; negative regulation of neuron projection development; cell differentiation; bleb assembly; myelination	#N/A
ENSMUSG00000018293	Pfn1	profilin 1 [Source:MGI Symbol;Acc:MGI:97549]	11	70651850	70654644	1.14424e-05	0.000292282	0.404202	94.1955	93.9144	95.7842	133.851	116.841	141.995	protein_coding	actin cytoskeleton organization; positive regulation of transcription by RNA polymerase II; regulation of transcription by RNA polymerase II; cellular component organization; positive regulation of viral transcription; regulation of actin filament polymerization; positive regulation of actin filament bundle assembly; negative regulation of stress fiber assembly; negative regulation of actin filam…	actin binding; protein binding; signaling receptor binding; phosphotyrosine residue binding; phosphatidylinositol-4,5-bisphosphate binding; actin monomer binding; proline-rich region binding; adenyl-nucleotide exchange factor activity; small GTPase binding
ENSMUSG00000018322	Tomm34	translocase of outer mitochondrial membrane 34 [Source:MGI Symbol;Acc:MGI:1914395]	2	164053540	164071169	0.00120065	0.00861157	0.20519	18.2264	18.1276	19.3309	21.9187	19.9991	24.5412	protein_coding	protein targeting to mitochondrion	protein binding; heat shock protein binding
ENSMUSG00000018339	Gpx3	glutathione peroxidase 3 [Source:MGI Symbol;Acc:MGI:105102]	11	54902453	54910377	0.000246134	0.00271493	0.742709	1.38075	1.11048	1.63311	2.25287	2.05176	2.38295	protein_coding	response to oxidative stress; cellular oxidant detoxification; glutathione metabolic process; hydrogen peroxide catabolic process	glutathione peroxidase activity; oxidoreductase activity; peroxidase activity; identical protein binding; selenium binding
ENSMUSG00000018340	Anxa6	annexin A6 [Source:MGI Symbol;Acc:MGI:88255]	11	54979108	55033445	2.18741e-05	0.000466535	0.343616	10.9243	9.42126	10.1915	13.188	12.4355	14.1309	protein_coding	calcium ion transmembrane transport; calcium ion transport; ion transmembrane transport; mitochondrial calcium ion homeostasis; apoptotic signaling pathway; regulation of muscle contraction; neural crest cell migration; plasma membrane repair; growth plate cartilage chondrocyte differentiation; negative regulation of sequestering of calcium ion; localization	calcium ion binding; calcium-dependent phospholipid binding; protein-containing complex binding; actin filament binding; identical protein binding; phosphatidylserine binding; GTP binding; calcium-dependent protein binding; lipid binding; calcium channel activity; cholesterol binding; ligand-gated ion channel activity; chondroitin sulfate binding
ENSMUSG00000018377	Vezf1	vascular endothelial zinc finger 1 [Source:MGI Symbol;Acc:MGI:1313291]	11	88068279	88084729	0.00477351	0.0241974	0.273175	2.89065	2.87752	3.46369	3.97489	3.44745	3.9448	protein_coding	positive regulation of transcription by RNA polymerase II; angiogenesis; regulation of transcription by RNA polymerase II; endothelial cell development; positive regulation of endothelial cell differentiation	RNA polymerase II transcription regulatory region sequence-specific DNA binding; DNA-binding transcription factor activity, RNA polymerase II-specific; DNA-binding transcription activator activity, RNA polymerase II-specific
ENSMUSG00000018378	Cuedc1	CUE domain containing 1 [Source:MGI Symbol;Acc:MGI:2144281]	11	88098058	88194140	0.00182193	0.0117218	0.53667	0.745856	0.970302	0.971054	1.54409	1.22257	1.35084	protein_coding	biological_process	protein binding; ubiquitin binding; molecular_function
ENSMUSG00000018395	Kif3a	kinesin family member 3A [Source:MGI Symbol;Acc:MGI:107689]	11	53567379	53601967	0.00747101	0.0335177	0.212452	3.54744	3.58286	3.66865	4.02839	3.87375	4.3995	protein_coding	microtubule-based movement; in utero embryonic development; motile cilium assembly; positive regulation of epithelial cell proliferation; cell projection organization; cilium movement; cilium assembly; kidney development; heart development; anterior/posterior pattern specification; epidermis development; determination of left/right symmetry; neural tube development; forebrain development; protein…	ATP binding; microtubule binding; ATP-dependent microtubule motor activity; microtubule motor activity; nucleotide binding; motor activity; protein binding; protein-containing complex binding; ATPase; small GTPase binding; kinesin binding; spectrin binding; protein phosphatase binding; intraciliary transport particle B binding
ENSMUSG00000018398	Sept8	septin 8 [Source:MGI Symbol;Acc:MGI:894310]	11	53519257	53549565	0.00278541	0.0160352	0.487238	1.32047	1.18236	1.39963	1.97159	1.82274	1.77151	protein_coding	cellular protein localization; cytoskeleton-dependent cytokinesis; regulation of protein stability; regulation of intracellular protein transport; regulation of SNARE complex assembly	GTP binding; nucleotide binding; protein binding; GTPase activity; SNARE binding; molecular adaptor activity
ENSMUSG00000018401	Mtmr4	myotubularin related protein 4 [Source:MGI Symbol;Acc:MGI:2180699]	11	87592162	87616302	0.000198609	0.00232772	0.307918	3.27567	2.89456	3.38376	3.42821	3.8641	4.49284	protein_coding	protein dephosphorylation; dephosphorylation; transforming growth factor beta receptor signaling pathway; peptidyl-tyrosine dephosphorylation; phosphatidylinositol dephosphorylation; regulation of autophagy; regulation of phosphatidylinositol dephosphorylation	metal ion binding; phosphatase activity; protein tyrosine phosphatase activity; protein serine/threonine phosphatase activity; hydrolase activity; phosphoprotein phosphatase activity; protein phosphatase binding; phosphatidylinositol-3-phosphatase activity; phosphatidylinositol-3,5-bisphosphate 3-phosphatase activity
ENSMUSG00000018405	Mrm1	mitochondrial rRNA methyltransferase 1 [Source:MGI Symbol;Acc:MGI:2443470]	11	84813061	84819515	0.00610217	0.0290203	-0.259774	4.60083	3.73909	4.37799	3.41407	3.89967	4.20141	protein_coding	RNA processing; methylation; rRNA processing; RNA methylation; rRNA 2'-O-methylation	RNA binding; methyltransferase activity; RNA methyltransferase activity; transferase activity; rRNA (guanosine-2'-O-)-methyltransferase activity
ENSMUSG00000018417	Myo1b	myosin IB [Source:MGI Symbol;Acc:MGI:107752]	1	51749765	51916071	1.47868e-05	0.0003525	-0.350244	12.4803	12.09	12.6355	9.66911	9.26993	12.1834	protein_coding	actin filament organization; vesicle transport along actin filament; actin filament bundle assembly; post-Golgi vesicle-mediated transport; transferrin transport; actin filament-based movement	ATP binding; protein binding; motor activity; nucleotide binding; actin binding; calmodulin binding; actin filament binding; microfilament motor activity; phosphatidylinositol-3,4,5-trisphosphate binding; phosphatidylinositol-4,5-bisphosphate binding
ENSMUSG00000018427	Ypel2	yippee like 2 [Source:MGI Symbol;Acc:MGI:1925114]	11	86936425	86993707	0.000492573	0.00451498	-0.656187	1.01354	0.829774	0.856537	0.504953	0.620449	0.626191	protein_coding	biological_process	molecular_function; metal ion binding
ENSMUSG00000018428	Akap1	A kinase (PRKA) anchor protein 1 [Source:MGI Symbol;Acc:MGI:104729]	11	88830792	88864586	0.00067767	0.00573774	-0.260831	16.6187	16.849	18.1172	14.955	13.1582	16.2753	protein_coding	negative regulation of protein import into nucleus; apoptotic process; antiviral innate immune response; negative regulation of cardiac muscle hypertrophy; negative regulation of protein dephosphorylation	RNA binding; nucleic acid binding; protein binding; protein kinase binding; protein phosphatase 2B binding; protein phosphatase binding; protein kinase A regulatory subunit binding; microtubule binding; molecular adaptor activity; beta-tubulin binding
ENSMUSG00000018442	Derl2	Der1-like domain family, member 2 [Source:MGI Symbol;Acc:MGI:2151483]	11	71007164	71019841	0.00405985	0.0213103	-0.208131	10.0309	9.50967	10.0605	8.55135	8.65447	9.81471	protein_coding	positive regulation of cell population proliferation; positive regulation of cell growth; response to unfolded protein; endoplasmic reticulum unfolded protein response; ubiquitin-dependent ERAD pathway; suckling behavior; negative regulation of retrograde protein transport, ER to cytosol; retrograde protein transport, ER to cytosol; cellular process; response to stress	protein-containing complex binding; protein binding; signal recognition particle binding; misfolded protein binding; ubiquitin-specific protease binding
ENSMUSG00000018449	Rpain	RPA interacting protein [Source:MGI Symbol;Acc:MGI:1916973]	11	70970213	70977833	0.000480968	0.00443869	-0.319161	23.5499	23.3684	25.3146	21.5989	19.1513	23.2826	protein_coding	protein import into nucleus; DNA repair; response to UV; DNA-dependent DNA replication; DNA recombination	protein-containing complex binding; metal ion binding
ENSMUSG00000018501	Ncor1	nuclear receptor co-repressor 1 [Source:MGI Symbol;Acc:MGI:1349717]	11	62316426	62458541	0.00402052	0.0211743	-0.174916	65.8262	63.9616	68.204	55.9803	55.9302	67.5417	protein_coding	negative regulation of transcription by RNA polymerase II; negative regulation of glycolytic process; negative regulation of transcription, DNA-templated; negative regulation of fatty acid metabolic process; negative regulation of JNK cascade; spindle assembly; negative regulation of androgen receptor signaling pathway; negative regulation of production of miRNAs involved in gene silencing by miR…	DNA binding; transcription corepressor activity; nuclear receptor binding; histone deacetylase binding; RNA polymerase II-specific DNA-binding transcription factor binding
ENSMUSG00000018569	Cldn7	claudin 7 [Source:MGI Symbol;Acc:MGI:1859285]	11	69964779	69967885	5.76304e-07	3.67282e-05	1.15911	3.36244	3.09606	3.08672	7.52916	6.17764	6.54633	protein_coding	negative regulation of apoptotic process; positive regulation of cell population proliferation; cell adhesion; negative regulation of protein-containing complex assembly; bicellular tight junction assembly; negative regulation of cell adhesion; positive regulation of cell motility; calcium-independent cell-cell adhesion via plasma membrane cell-adhesion molecules; response to ethanol	structural molecule activity; protein binding; identical protein binding; protein domain specific binding; cell adhesion molecule binding
ENSMUSG00000018585	Atox1	antioxidant 1 copper chaperone [Source:MGI Symbol;Acc:MGI:1333855]	11	55446641	55461239	0.00250783	0.014871	0.209029	51.2214	51.2465	54.7261	62.4999	58.5424	70.7102	protein_coding	negative regulation of apoptotic process; ion transport; copper ion transport; response to oxidative stress; cellular copper ion homeostasis; copper ion export	metal ion binding; copper ion binding; ATPase binding; copper chaperone activity; copper-dependent protein binding; cuprous ion binding
ENSMUSG00000018593	Sparc	secreted acidic cysteine rich glycoprotein [Source:MGI Symbol;Acc:MGI:98373]	11	55394500	55420080	3.5783e-08	5.72911e-06	0.987041	9.93763	8.87774	9.01941	19.7077	17.4355	19.5034	protein_coding	lung development; cellular response to growth factor stimulus; negative regulation of angiogenesis; bone development; regulation of cell population proliferation; negative regulation of endothelial cell proliferation; regulation of cell morphogenesis; pigmentation; regulation of synapse organization; positive regulation of endothelial cell migration; anatomical structure development	protein binding; calcium ion binding; collagen binding; metal ion binding; extracellular matrix structural constituent; extracellular matrix binding
ENSMUSG00000018604	Tbx3	T-box 3 [Source:MGI Symbol;Acc:MGI:98495]	5	119670669	119684724	1.31809e-06	6.33418e-05	-0.811071	6.41059	6.84608	8.51805	4.92609	3.74983	4.30326	protein_coding	regulation of transcription, DNA-templated; cell aging; in utero embryonic development; negative regulation of apoptotic process; positive regulation of cell cycle; positive regulation of transcription by RNA polymerase II; positive regulation of cell population proliferation; positive regulation of stem cell proliferation; ventricular septum morphogenesis; negative regulation of transcription by…	DNA-binding transcription factor activity; sequence-specific DNA binding; RNA polymerase II cis-regulatory region sequence-specific DNA binding; DNA binding; DNA-binding transcription factor activity, RNA polymerase II-specific; DNA-binding transcription activator activity, RNA polymerase II-specific; sequence-specific double-stranded DNA binding; DNA-binding transcription repressor activity, RNA…
ENSMUSG00000018648	Dusp14	dual specificity phosphatase 14 [Source:MGI Symbol;Acc:MGI:1927168]	11	84048041	84069261	7.84222e-07	4.49811e-05	1.516	1.06986	1.07658	0.929066	3.35247	2.8755	3.18884	protein_coding	protein dephosphorylation; dephosphorylation; peptidyl-tyrosine dephosphorylation	phosphatase activity; protein tyrosine phosphatase activity; protein tyrosine/serine/threonine phosphatase activity; MAP kinase tyrosine/serine/threonine phosphatase activity; hydrolase activity; phosphoprotein phosphatase activity; protein serine/threonine phosphatase activity; protein serine phosphatase activity; protein threonine phosphatase activity
ENSMUSG00000018651	Tada2a	transcriptional adaptor 2A [Source:MGI Symbol;Acc:MGI:2144471]	11	84078920	84129600	0.00994808	0.0418345	-0.147859	17.1767	15.4859	17.9622	16.4459	14.2457	16.75	protein_coding	regulation of transcription by RNA polymerase II; regulation of histone acetylation; chromatin remodeling; regulation of protein phosphorylation; positive regulation of transcription, DNA-templated; mitotic cell cycle; regulation of protein stability; histone H3 acetylation; regulation of tubulin deacetylation; positive regulation of histone acetylation; regulation of histone deacetylation	protein binding; transcription coactivator activity; DNA binding; chromatin binding; histone acetyltransferase activity
ENSMUSG00000018678	Sp2	Sp2 transcription factor [Source:MGI Symbol;Acc:MGI:1926162]	11	96953340	96982959	0.00247141	0.0147196	-0.338655	1.64943	1.69369	1.86312	1.47397	1.30372	1.45956	protein_coding	multicellular organism growth; negative regulation of transcription by RNA polymerase II	RNA polymerase II cis-regulatory region sequence-specific DNA binding; DNA-binding transcription repressor activity, RNA polymerase II-specific; histone deacetylase binding; sequence-specific double-stranded DNA binding
ENSMUSG00000018727	Cpsf4l	cleavage and polyadenylation specific factor 4-like [Source:MGI Symbol;Acc:MGI:1277182]	11	113698172	113710017	7.91131e-05	0.00119988	-0.501511	15.62	14.1894	15.7442	10.6819	11.5824	10.8255	protein_coding	pre-mRNA cleavage required for polyadenylation	metal ion binding
ENSMUSG00000018796	Acsl1	acyl-CoA synthetase long-chain family member 1 [Source:MGI Symbol;Acc:MGI:102797]	8	46471041	46536051	3.81891e-05	0.000701789	-0.476375	5.41169	5.41703	5.11951	4.10603	3.40139	4.40921	protein_coding	lipid metabolic process; fatty acid metabolic process; response to organic substance; positive regulation of cold-induced thermogenesis; xenobiotic catabolic process; long-chain fatty acid import into cell; positive regulation of protein serine/threonine kinase activity; long-chain fatty acid metabolic process; very long-chain fatty acid metabolic process; fatty acid transport; triglyceride biosy…	nucleotide binding; ATP binding; ligase activity; long-chain fatty acid-CoA ligase activity; arachidonate-CoA ligase activity; phytanate-CoA ligase activity; pristanate-CoA ligase activity; oleoyl-CoA ligase activity; catalytic activity
ENSMUSG00000018819	Lsp1	lymphocyte specific 1 [Source:MGI Symbol;Acc:MGI:96832]	7	142460809	142494867	3.58829e-06	0.000131882	2.82052	0.070548	0.178921	0.198448	1.07027	1.16275	0.45769	protein_coding	signal transduction; apoptotic process; defense response; cytoskeleton organization; chemotaxis; cellular response to interleukin-7	actin binding; cytoskeletal protein binding
ENSMUSG00000018845	Unc45b	unc-45 myosin chaperone B [Source:MGI Symbol;Acc:MGI:2443377]	11	82910550	82943403	0.00066893	0.00567781	0.971967	0.558856	0.263307	0.157177	0.627711	0.704816	0.760183	protein_coding	cell differentiation; muscle organ development; chaperone-mediated protein folding; lens development in camera-type eye	protein binding; Hsp90 protein binding
ENSMUSG00000018849	Wwc1	WW, C2 and coiled-coil domain containing 1 [Source:MGI Symbol;Acc:MGI:2388637]	11	35838400	35980527	0.00886199	0.0381574	0.155416	3.90302	4.20172	4.27957	4.32581	4.14029	4.60805	protein_coding	negative regulation of transcription by RNA polymerase II; cell migration; regulation of transcription, DNA-templated; positive regulation of MAPK cascade; positive regulation of transcription, DNA-templated; negative regulation of hippo signaling; negative regulation of organ growth; regulation of hippo signaling	protein binding; protein-macromolecule adaptor activity; kinase binding; transcription coactivator activity; molecular adaptor activity
ENSMUSG00000018861	Fdxr	ferredoxin reductase [Source:MGI Symbol;Acc:MGI:104724]	11	115268024	115277050	0.00391671	0.0207604	-0.274128	3.66655	3.31667	3.50333	3.02888	2.87882	3.08436	protein_coding	lipid metabolic process; steroid metabolic process; cholesterol metabolic process; ubiquinone biosynthetic process; NADPH oxidation	oxidoreductase activity; NADPH binding; NADPH-adrenodoxin reductase activity
ENSMUSG00000018909	Arrb1	arrestin, beta 1 [Source:MGI Symbol;Acc:MGI:99473]	7	99535466	99606771	0.000124663	0.0016617	0.657147	0.71838	0.641492	0.756149	0.835755	0.799405	0.92465	protein_coding	signal transduction; negative regulation of apoptotic process; positive regulation of transcription by RNA polymerase II; positive regulation of cell population proliferation; regulation of transcription by RNA polymerase II; negative regulation of protein phosphorylation; negative regulation of Notch signaling pathway; protein transport; negative regulation of signal transduction; G protein-coup…	protein binding; enzyme binding; signaling receptor binding; ion channel binding; transcription coactivator activity; GTPase activator activity; ubiquitin protein ligase binding; G protein-coupled receptor binding; estrogen receptor binding; clathrin binding; phosphoprotein binding; insulin-like growth factor receptor binding; cysteine-type endopeptidase inhibitor activity involved in apoptotic p…
ENSMUSG00000018920	Cxcl16	chemokine (C-X-C motif) ligand 16 [Source:MGI Symbol;Acc:MGI:1932682]	11	70453983	70459984	2.21432e-08	4.25423e-06	1.84629	0.653256	0.601757	0.812689	3.31121	2.5076	3.0471	protein_coding	chemotaxis; receptor-mediated endocytosis; positive regulation of cell growth; positive regulation of cell migration; response to cytokine; response to interferon-gamma; response to tumor necrosis factor; lymphocyte chemotaxis; signal transduction; cellular response to lipopolysaccharide; T cell chemotaxis	chemokine activity; scavenger receptor activity; low-density lipoprotein particle receptor activity; cytokine activity; chemokine receptor binding
ENSMUSG00000018924	Alox15	arachidonate 15-lipoxygenase [Source:MGI Symbol;Acc:MGI:87997]	11	70344152	70352031	0.00123119	0.00876417	2.26107	0.0991314	0.0576906	0.00875114	0.163582	0.167283	0.139229	protein_coding	lipid metabolic process; ossification; arachidonic acid metabolic process; linoleic acid metabolic process; fatty acid metabolic process; icosanoid metabolic process; monocarboxylic acid metabolic process; positive regulation of ERK1 and ERK2 cascade; positive regulation of cell-substrate adhesion; bone mineralization; phosphatidylethanolamine biosynthetic process; cellular response to calcium io…	metal ion binding; protein binding; oxidoreductase activity, acting on single donors with incorporation of molecular oxygen, incorporation of two atoms of oxygen; iron ion binding; dioxygenase activity; oxidoreductase activity; lipid binding; phosphatidylinositol-4,5-bisphosphate binding; arachidonate 12(S)-lipoxygenase activity; linoleate 13S-lipoxygenase activity; arachidonate 15-lipoxygenase a…
ENSMUSG00000018965	Ywhah	tyrosine 3-monooxygenase/tryptophan 5-monooxygenase activation protein, eta polypeptide [Source:MGI Symbol;Acc:MGI:109194]	5	33018816	33027966	0.00340593	0.0186703	0.186855	50.5391	43.9909	47.0187	53.7332	49.7341	62.3919	protein_coding	positive regulation of transcription, DNA-templated; signal transduction; cellular protein localization; regulation of sodium ion transmembrane transporter activity; glucocorticoid receptor signaling pathway; intracellular protein transport; regulation of sodium ion transport; negative regulation of dendrite morphogenesis; glucocorticoid catabolic process; cytoskeleton organization; regulation of…	protein binding; enzyme binding; identical protein binding; ion channel binding; protein domain specific binding; protein heterodimerization activity; sodium channel regulator activity; glucocorticoid receptor binding; actin binding
ENSMUSG00000018974	Sart3	squamous cell carcinoma antigen recognized by T cells 3 [Source:MGI Symbol;Acc:MGI:1858230]	5	113742446	113771649	0.00720481	0.0327111	0.161425	7.98135	7.12913	7.55694	8.17741	8.1527	9.72729	protein_coding	RNA processing; regulation of gene expression; homeostasis of number of cells; cell morphogenesis; hematopoietic stem cell proliferation; mRNA processing; RNA splicing; mRNA splicing, via spliceosome; nucleosome assembly; spliceosomal snRNP assembly; spliceosomal tri-snRNP complex assembly; positive regulation of histone deubiquitination	protein binding; nucleic acid binding; RNA binding; histone binding; ubiquitin-specific protease binding; U6 snRNA binding; U4 snRNA binding; U6atac snRNA binding
ENSMUSG00000018983	E2f2	E2F transcription factor 2 [Source:MGI Symbol;Acc:MGI:1096341]	4	136172394	136196057	2.77416e-05	0.000552148	-0.648904	2.07966	1.94403	2.31248	1.7358	1.23022	2.08865	protein_coding	regulation of transcription, DNA-templated; regulation of transcription by RNA polymerase II; positive regulation of transcription by RNA polymerase II; regulation of cell cycle; cell cycle; intrinsic apoptotic signaling pathway by p53 class mediator; negative regulation of sprouting angiogenesis; lens fiber cell apoptotic process	protein dimerization activity; RNA polymerase II cis-regulatory region sequence-specific DNA binding; protein binding; sequence-specific DNA binding; DNA binding; DNA-binding transcription factor activity, RNA polymerase II-specific; DNA-binding transcription activator activity, RNA polymerase II-specific; DNA-binding transcription factor activity; RNA polymerase II transcription regulatory regio…
ENSMUSG00000019087	Atp6ap1	ATPase, H+ transporting, lysosomal accessory protein 1 [Source:MGI Symbol;Acc:MGI:109629]	X	74297097	74304721	0.00124887	0.00884678	-0.173353	24.7929	22.9963	23.945	20.9604	18.9625	22.502	protein_coding	proton transmembrane transport; ion transport; cellular iron ion homeostasis; cell death; regulation of cellular pH; cellular response to increased oxygen levels; endosome to plasma membrane protein transport; osteoclast development	nucleotide binding; ATP binding; small GTPase binding
ENSMUSG00000019102	Aldh3a1	aldehyde dehydrogenase family 3, subfamily A1 [Source:MGI Symbol;Acc:MGI:1353451]	11	61207537	61218421	8.14186e-05	0.00122875	-1.32144	0.575781	0.621948	0.521485	0.223404	0.249958	0.23553	protein_coding	cellular aldehyde metabolic process; positive regulation of cell population proliferation; response to xenobiotic stimulus; response to glucocorticoid; response to organic cyclic compound; response to hypoxia; response to cAMP	oxidoreductase activity; oxidoreductase activity, acting on the aldehyde or oxo group of donors, NAD or NADP as acceptor; aldehyde dehydrogenase (NAD+) activity; alcohol dehydrogenase (NADP+) activity; 3-chloroallyl aldehyde dehydrogenase activity; benzaldehyde dehydrogenase (NAD+) activity; aldehyde dehydrogenase [NAD(P)+] activity
ENSMUSG00000019124	Scrn1	secernin 1 [Source:MGI Symbol;Acc:MGI:1917188]	6	54505890	54566489	9.17147e-06	0.000251956	0.556263	1.3653	1.3605	1.59908	2.1502	1.9569	2.26611	protein_coding	proteolysis; exocytosis	dipeptidase activity; cysteine-type exopeptidase activity; molecular_function
ENSMUSG00000019132	BC005537	cDNA sequence BC005537 [Source:MGI Symbol;Acc:MGI:2441726]	13	24801657	24814013	0.00992701	0.0417738	-0.161053	10.9464	9.79425	9.67191	8.93171	8.10235	9.90702	protein_coding	biological_process	molecular_function
ENSMUSG00000019189	Rnf145	ring finger protein 145 [Source:MGI Symbol;Acc:MGI:1921565]	11	44518964	44565520	2.547e-05	0.000517937	0.44156	5.64417	5.12664	6.20381	6.99731	6.86396	8.68295	protein_coding	protein ubiquitination	zinc ion binding; transferase activity; metal ion binding; ubiquitin protein ligase activity
ENSMUSG00000019194	Scn1b	sodium channel, voltage-gated, type I, beta [Source:MGI Symbol;Acc:MGI:98247]	7	31116524	31126945	0.0123247	0.0490913	0.705547	0.341344	0.21449	0.265013	0.453733	0.358344	0.577079	protein_coding	sodium ion transport; regulation of sodium ion transmembrane transporter activity; positive regulation of neuron projection development; ion transport; regulation of ion transmembrane transport; sodium ion transmembrane transport; neuronal action potential propagation; cardiac muscle cell action potential involved in contraction; response to pyrethroid; cardiac muscle contraction; positive regula…	sodium channel regulator activity; protein binding; voltage-gated ion channel activity; sodium channel activity; voltage-gated sodium channel activity; ion channel binding; sodium channel inhibitor activity; voltage-gated sodium channel activity involved in cardiac muscle cell action potential; voltage-gated sodium channel activity involved in Purkinje myocyte action potential
ENSMUSG00000019214	Chtf18	CTF18, chromosome transmission fidelity factor 18 [Source:MGI Symbol;Acc:MGI:2384887]	17	25718926	25727419	0.00446048	0.0230022	-0.155355	11.5595	11.9293	10.7808	9.4225	8.19433	10.6196	protein_coding	DNA duplex unwinding; positive regulation of DNA-directed DNA polymerase activity	ATP binding; ATPase; DNA clamp loader activity; single-stranded DNA helicase activity
ENSMUSG00000019235	Rps6kl1	ribosomal protein S6 kinase-like 1 [Source:MGI Symbol;Acc:MGI:2443413]	12	85135596	85151264	0.000441298	0.00417227	-1.45225	0.632327	0.337209	0.365355	0.196375	0.143327	0.157396	protein_coding	protein phosphorylation; phosphorylation	ATP binding; protein kinase activity; transferase activity; nucleotide binding; kinase activity; protein serine/threonine kinase activity; protein serine kinase activity; protein threonine kinase activity
ENSMUSG00000019254	Ppp1r12c	protein phosphatase 1, regulatory subunit 12C [Source:MGI Symbol;Acc:MGI:1924258]	7	4481520	4501680	0.0107528	0.0444638	-0.163468	22.682	20.6325	21.8739	19.803	18.9114	19.2944	protein_coding	signal transduction; regulation of catalytic activity; negative regulation of catalytic activity	protein binding; protein kinase binding; phosphatase regulator activity; enzyme inhibitor activity
ENSMUSG00000019297	Nop9	NOP9 nucleolar protein [Source:MGI Symbol;Acc:MGI:1915092]	14	55745693	55755500	0.00445448	0.0229865	0.163025	9.4689	8.76103	9.25638	10.4406	9.3779	11.8873	protein_coding	ribosomal small subunit export from nucleus; endonucleolytic cleavage in ITS1 to separate SSU-rRNA from 5.8S rRNA and LSU-rRNA from tricistronic rRNA transcript (SSU-rRNA, 5.8S rRNA, LSU-rRNA); endonucleolytic cleavage to generate mature 5'-end of SSU-rRNA from (SSU-rRNA, 5.8S rRNA, LSU-rRNA); endonucleolytic cleavage in 5'-ETS of tricistronic rRNA transcript (SSU-rRNA, 5.8S rRNA, LSU-rRNA)	RNA binding
ENSMUSG00000019303	Psmc3ip	proteasome (prosome, macropain) 26S subunit, ATPase 3, interacting protein [Source:MGI Symbol;Acc:MGI:1098610]	11	101091823	101095436	0.00435117	0.0225271	-0.186123	20.4921	16.9764	18.8699	16.9571	15.5524	17.6694	protein_coding	reciprocal meiotic recombination; positive regulation of transcription by RNA polymerase II; regulation of catalytic activity; meiotic cell cycle; DNA recombination; positive regulation of transcription, DNA-templated; homologous chromosome pairing at meiosis; meiotic joint molecule formation; meiotic strand invasion involved in reciprocal meiotic recombination	protein-containing complex binding; DNA binding; double-stranded DNA binding; thyroid hormone receptor binding; nuclear receptor coactivator activity; androgen receptor binding; estrogen receptor binding; glucocorticoid receptor binding; DNA binding domain binding; recombinase activator activity
ENSMUSG00000019312	Grb7	growth factor receptor bound protein 7 [Source:MGI Symbol;Acc:MGI:102683]	11	98446394	98455373	0.000257785	0.00281248	0.301104	5.76919	4.74229	5.26249	6.54667	5.92228	7.05639	protein_coding	signal transduction; negative regulation of translation; positive regulation of cell migration; stress granule assembly	RNA binding; lipid binding; identical protein binding; protein kinase binding; protein binding; phosphatidylinositol binding
ENSMUSG00000019362	D8Ertd738e	DNA segment, Chr 8, ERATO Doi 738, expressed [Source:MGI Symbol;Acc:MGI:1289231]	8	84246237	84249761	0.00228902	0.0138734	0.189068	44.913	41.7824	46.997	52.0835	51.6734	55.9327	protein_coding	biological_process	molecular_function
ENSMUSG00000019370	Calm3	calmodulin 3 [Source:MGI Symbol;Acc:MGI:103249]	7	16915379	16924114	0.00921314	0.0393794	0.121657	124.835	127.059	125.899	131.073	113.786	146.08	protein_coding	regulation of heart rate; regulation of release of sequestered calcium ion into cytosol by sarcoplasmic reticulum; regulation of ryanodine-sensitive calcium-release channel activity; positive regulation of protein dephosphorylation; regulation of cytokinesis; establishment of protein localization to membrane; response to calcium ion; mitochondrion-endoplasmic reticulum membrane tethering; detecti…	calcium ion binding; metal ion binding; enzyme regulator activity; protein binding; calcium-dependent protein binding; ion channel binding; protein kinase binding; protein domain specific binding; protein N-terminus binding; titin binding; adenylate cyclase binding; disordered domain specific binding; nitric-oxide synthase binding; calcium channel inhibitor activity; phosphatidylinositol 3-kinase…
ENSMUSG00000019433	Gipc1	GIPC PDZ domain containing family, member 1 [Source:MGI Symbol;Acc:MGI:1926252]	8	83652678	83664788	0.000198099	0.00232751	0.251396	26.6593	22.7316	25.934	30.9198	28.0225	33.6309	protein_coding	regulation of catalytic activity; G protein-coupled receptor signaling pathway; positive regulation of cytokinesis; regulation of synaptic vesicle exocytosis; chemical synaptic transmission; glutamate secretion; regulation of synaptic plasticity; protein targeting; endothelial cell migration; cellular response to interleukin-7; positive regulation of melanin biosynthetic process; regulation of pr…	protein binding; actin binding; identical protein binding; signaling receptor binding; PDZ domain binding; GTPase activator activity; myosin binding
ENSMUSG00000019461	Plscr3	phospholipid scramblase 3 [Source:MGI Symbol;Acc:MGI:1917560]	11	69846376	69852058	0.0122006	0.0487509	0.352026	1.02578	1.00624	0.997482	1.67718	1.24223	1.52262	protein_coding	plasma membrane phospholipid scrambling; cholesterol homeostasis; apoptotic process; regulation of apoptotic process; glucose homeostasis; cardiolipin biosynthetic process; cellular response to lipopolysaccharide; regulation of release of cytochrome c from mitochondria	phospholipid scramblase activity; magnesium ion binding; calcium ion binding; lead ion binding; mercury ion binding; SH3 domain binding; calcium-dependent protein binding; protein self-association
ENSMUSG00000019467	Arhgef25	Rho guanine nucleotide exchange factor (GEF) 25 [Source:MGI Symbol;Acc:MGI:1277173]	10	127182521	127190054	0.000234965	0.00262317	1.28687	1.1065	0.662022	0.765293	2.66021	1.92837	1.72312	protein_coding	regulation of Rho protein signal transduction; regulation of catalytic activity	guanyl-nucleotide exchange factor activity
ENSMUSG00000019487	Trip10	thyroid hormone receptor interactor 10 [Source:MGI Symbol;Acc:MGI:2146901]	17	57249451	57263697	0.000222476	0.0025246	0.47268	2.85385	2.70362	3.05899	4.4918	3.77618	4.0113	protein_coding	signal transduction; endocytosis; actin cytoskeleton organization; epithelial to mesenchymal transition; negative regulation of cardiac muscle cell apoptotic process; positive regulation of cell growth involved in cardiac muscle cell development; hyperosmotic salinity response	protein binding; lipid binding; identical protein binding
ENSMUSG00000019494	Cops6	COP9 signalosome subunit 6 [Source:MGI Symbol;Acc:MGI:1349439]	5	138161071	138164646	0.00586292	0.0281944	-0.191359	31.9263	33.4499	35.8492	31.0682	30.0137	32.8217	protein_coding	protein deneddylation	protein binding; metallopeptidase activity; isopeptidase activity
ENSMUSG00000019505	Ubb	ubiquitin B [Source:MGI Symbol;Acc:MGI:98888]	11	62551171	62553213	0.0047892	0.0242574	0.132585	292.218	265.576	287.488	321.602	297.362	335.937	protein_coding	neuron projection morphogenesis; protein ubiquitination; female meiosis I; regulation of mitochondrial membrane potential; adipose tissue development; seminiferous tubule development; male gonad development; positive regulation of protein ubiquitination; energy homeostasis; regulation of proteasomal protein catabolic process; female gonad development; regulation of neuron death; male meiosis I; h…	protein binding; ubiquitin protein ligase binding; protein tag
ENSMUSG00000019518	Ap4m1	adaptor-related protein complex AP-4, mu 1 [Source:MGI Symbol;Acc:MGI:1337063]	5	138172002	138178708	0.0109143	0.044946	-0.251897	5.23791	5.54721	4.76015	4.37404	4.42174	5.16405	protein_coding	intracellular protein transport; vesicle-mediated transport; protein transport; protein targeting to lysosome; Golgi to endosome transport; autophagosome assembly; protein localization; protein targeting; Golgi to lysosome transport; protein localization to basolateral plasma membrane	protein binding; protein domain specific binding
ENSMUSG00000019528	Gyg	glycogenin [Source:MGI Symbol;Acc:MGI:1351614]	3	20122084	20155317	3.709e-05	0.000686255	0.73743	1.45768	1.21489	1.52385	2.4627	2.27379	2.69298	protein_coding	glycogen biosynthetic process	glycosyltransferase activity; UDP-glycosyltransferase activity; glycogenin glucosyltransferase activity; manganese ion binding; protein homodimerization activity; UDP-alpha-D-glucose:glucosyl-glycogenin alpha-D-glucosyltransferase activity; transferase activity; metal ion binding; glucose binding
ENSMUSG00000019564	Arid3a	AT rich interactive domain 3A (BRIGHT-like) [Source:MGI Symbol;Acc:MGI:1328360]	10	79927043	79955018	2.35166e-05	0.000491847	0.485463	1.68202	1.59052	2.17221	3.56734	2.4007	2.74714	protein_coding	regulation of transcription by RNA polymerase II; positive regulation of transcription by RNA polymerase II; regulation of transcription, DNA-templated	DNA binding; protein binding; chromatin binding; identical protein binding; transcription coregulator activity
ENSMUSG00000019647	Sema6a	sema domain, transmembrane domain (TM), and cytoplasmic domain, (semaphorin) 6A [Source:MGI Symbol;Acc:MGI:1203727]	18	47235598	47368870	1.68337e-06	7.4446e-05	2.17106	0.52523	0.311074	0.734929	1.95315	1.62365	1.57651	protein_coding	negative regulation of angiogenesis; nervous system development; neuron migration; cell differentiation; apoptotic process; negative regulation of ERK1 and ERK2 cascade; axon guidance; centrosome localization; negative chemotaxis; cell surface receptor signaling pathway; semaphorin-plexin signaling pathway; neural crest cell migration; positive regulation of cell migration; negative regulation of…	protein binding; semaphorin receptor binding; chemorepellent activity; identical protein binding; transmembrane signaling receptor activity
ENSMUSG00000019699	Akt3	thymoma viral proto-oncogene 3 [Source:MGI Symbol;Acc:MGI:1345147]	1	177020073	177258203	0.00821106	0.0361065	0.205051	2.1905	1.92018	2.54146	2.4741	2.44108	2.93637	protein_coding	protein phosphorylation; intracellular signal transduction; brain morphogenesis; homeostasis of number of cells within a tissue; phosphorylation; peptidyl-serine phosphorylation; negative regulation of cellular senescence; signal transduction; positive regulation of cell size; positive regulation of sodium ion transport; peptidyl-threonine phosphorylation; positive regulation of endothelial cell …	ATP binding; protein serine/threonine kinase activity; protein kinase activity; transferase activity; nucleotide binding; kinase activity; protein binding; protein serine kinase activity; protein threonine kinase activity; protein kinase C binding
ENSMUSG00000019756	Prl8a1	prolactin family 8, subfamily a, member 1 [Source:MGI Symbol;Acc:MGI:1920494]	13	27573922	27582171	0.00332032	0.0183174	-0.335555	3.7948	3.22734	3.59534	3.012	2.80667	2.81999	protein_coding	signal transduction; negative regulation of endothelial cell proliferation; female pregnancy; positive regulation of cell population proliferation; mammary gland development; response to nutrient levels; positive regulation of receptor signaling pathway via JAK-STAT; positive regulation of pri-miRNA transcription by RNA polymerase II; positive regulation of lactation	hormone activity; prolactin receptor binding
ENSMUSG00000019773	Fbxo5	F-box protein 5 [Source:MGI Symbol;Acc:MGI:1914391]	10	5799160	5805600	0.0062649	0.0295495	-0.124784	47.2788	43.817	44.9835	43.4889	37.2073	46.6701	protein_coding	positive regulation of cell population proliferation; positive regulation of osteoblast differentiation; cell cycle; protein ubiquitination; cell division; negative regulation of cellular senescence; oocyte maturation; microtubule polymerization; spindle assembly; positive regulation of G2/M transition of mitotic cell cycle; regulation of mitotic nuclear division; regulation of DNA replication; p…	protein binding; metal ion binding; protein kinase binding; anaphase-promoting complex binding; ubiquitin ligase inhibitor activity
ENSMUSG00000019775	Rgs17	regulator of G-protein signaling 17 [Source:MGI Symbol;Acc:MGI:1927469]	10	5825663	5922400	1.81478e-05	0.000407903	1.82855	0.132803	0.09177	0.156694	0.523017	0.439168	0.707132	protein_coding	regulation of catalytic activity; negative regulation of signal transduction; G protein-coupled receptor signaling pathway	GTPase activator activity; protein binding
ENSMUSG00000019777	Hdac2	histone deacetylase 2 [Source:MGI Symbol;Acc:MGI:1097691]	10	36974544	37001889	0.00458607	0.0234735	-0.139258	79.3542	69.4707	76.674	69.7857	64.7213	75.8314	protein_coding	histone deacetylation; cellular process; chromatin organization; negative regulation of transcription by RNA polymerase II; response to amphetamine; cardiac muscle hypertrophy; positive regulation of cell population proliferation; positive regulation of epithelial to mesenchymal transition; negative regulation of neuron projection development; response to caffeine; response to lipopolysaccharide;…	histone deacetylase activity; metal ion binding; hydrolase activity; NAD-dependent histone deacetylase activity (H3-K14 specific); deacetylase activity; enzyme binding; heat shock protein binding; protein deacetylase activity; histone deacetylase binding; sequence-specific DNA binding; NF-kappaB binding; RNA polymerase II-specific DNA-binding transcription factor binding; promoter-specific chroma…
ENSMUSG00000019785	Clvs2	clavesin 2 [Source:MGI Symbol;Acc:MGI:2443223]	10	33512286	33624769	0.00167873	0.0110815	0.555676	1.32496	0.928074	1.36914	1.79951	1.44695	1.86377	protein_coding	lysosome organization	phosphatidylinositol-3,5-bisphosphate binding; lipid binding; phosphatidylinositol bisphosphate binding
ENSMUSG00000019790	Stxbp5	syntaxin binding protein 5 (tomosyn) [Source:MGI Symbol;Acc:MGI:1926058]	10	9755547	9901079	0.00122037	0.00870129	0.361355	1.39397	1.02061	1.50286	1.72009	1.39707	1.64902	protein_coding	regulation of catalytic activity; protein transport; exocytosis; regulation of exocytosis; regulation of synaptic vesicle exocytosis; axonogenesis; regulation of synaptic vesicle priming; regulation of protein secretion; positive regulation of exocytosis; synaptic vesicle cycle	protein binding; GTPase activator activity; syntaxin binding; syntaxin-1 binding; myosin II binding
ENSMUSG00000019792	Trmt11	tRNA methyltransferase 11 [Source:MGI Symbol;Acc:MGI:1920931]	10	30534225	30600749	0.000865183	0.00687498	0.382636	4.03822	3.21079	4.33039	5.27716	4.66877	5.54758	protein_coding	methylation; RNA methylation; ncRNA processing	nucleic acid binding; methyltransferase activity; tRNA binding
ENSMUSG00000019817	Plagl1	pleiomorphic adenoma gene-like 1 [Source:MGI Symbol;Acc:MGI:1100874]	10	13060504	13131694	0.000897564	0.00705235	3.43313	0.00509529	0.0680743	0	0.0794382	0.078813	0.0840615	protein_coding	positive regulation of transcription by RNA polymerase II; regulation of gene expression; regulation of transcription by RNA polymerase II; skeletal muscle cell differentiation	protein binding; RNA polymerase II cis-regulatory region sequence-specific DNA binding; DNA-binding transcription activator activity, RNA polymerase II-specific; DNA-binding transcription factor activity; RNA polymerase II transcription regulatory region sequence-specific DNA binding; DNA binding
ENSMUSG00000019820	Utrn	utrophin [Source:MGI Symbol;Acc:MGI:104631]	10	12382188	12861735	3.87129e-06	0.000139043	0.692052	1.25933	1.1242	1.46213	2.04414	2.0108	2.29846	protein_coding	actin cytoskeleton organization; adult somatic muscle development; positive regulation of cell-matrix adhesion; neuromuscular junction development	zinc ion binding; protein binding; metal ion binding; actin binding; actin filament binding; integrin binding; vinculin binding; protein kinase binding
ENSMUSG00000019823	Mical1	microtubule associated monooxygenase, calponin and LIM domain containing 1 [Source:MGI Symbol;Acc:MGI:2385847]	10	41476314	41487032	4.83313e-07	3.32359e-05	-0.616687	7.90366	8.51945	8.06178	5.38316	6.1159	6.44568	protein_coding	actin filament depolymerization; negative regulation of protein phosphorylation; negative regulation of apoptotic process; negative regulation of cysteine-type endopeptidase activity involved in apoptotic process; sulfur oxidation; regulation of regulated secretory pathway	protein binding; FAD binding; metal ion binding; actin binding; oxidoreductase activity; monooxygenase activity; SH3 domain binding; oxidoreductase activity, acting on paired donors, with incorporation or reduction of molecular oxygen, NAD(P)H as one donor, and incorporation of one atom of oxygen; NAD(P)H oxidase H2O2-forming activity; small GTPase binding; protein kinase binding
ENSMUSG00000019832	Rab32	RAB32, member RAS oncogene family [Source:MGI Symbol;Acc:MGI:1915094]	10	10545011	10558233	0.00188297	0.0120043	1.31753	0.0476771	0.0854803	0.0889673	0.204952	0.174844	0.195736	protein_coding	vesicle-mediated transport; mitochondrion organization; intracellular protein transport; protein localization to membrane; antigen processing and presentation; endosome to melanosome transport; melanosome organization; phagosome maturation; melanosome assembly	GTP binding; GTPase activity; nucleotide binding; protein binding; AP-1 adaptor complex binding; GTP-dependent protein binding; AP-3 adaptor complex binding; BLOC-2 complex binding
ENSMUSG00000019841	Rev3l	REV3 like, DNA directed polymerase zeta catalytic subunit [Source:MGI Symbol;Acc:MGI:1337131]	10	39732118	39875211	1.18082e-05	0.000298611	-0.381514	8.88208	8.10233	8.586	6.59004	6.71464	8.14493	protein_coding	DNA repair; translesion synthesis; cellular response to DNA damage stimulus; DNA replication; error-prone translesion synthesis; double-strand break repair via homologous recombination; primary metabolic process; cellular macromolecule metabolic process	DNA binding; nucleic acid binding; nucleotide binding; DNA-directed DNA polymerase activity; transferase activity; metal ion binding; iron-sulfur cluster binding; 4 iron, 4 sulfur cluster binding; nucleotidyltransferase activity
ENSMUSG00000019846	Lama4	laminin, alpha 4 [Source:MGI Symbol;Acc:MGI:109321]	10	38965515	39110188	6.819e-05	0.00106318	1.64237	0.0782897	0.0400463	0.0863568	0.202008	0.114663	0.270793	protein_coding	cell adhesion; regulation of cell adhesion; regulation of cell migration; regulation of embryonic development; brown fat cell differentiation; negative regulation of cold-induced thermogenesis; blood vessel development	signaling receptor binding; extracellular matrix structural constituent
ENSMUSG00000019849	Prep	prolyl endopeptidase [Source:MGI Symbol;Acc:MGI:1270863]	10	45067206	45158997	0.000482913	0.00445447	-0.278867	2.75005	2.54211	2.73831	2.42348	2.0151	2.34734	protein_coding	proteolysis; protein metabolic process	serine-type peptidase activity; serine-type endopeptidase activity; hydrolase activity; peptidase activity; endopeptidase activity; peptide binding; oligopeptidase activity
ENSMUSG00000019850	Tnfaip3	tumor necrosis factor, alpha-induced protein 3 [Source:MGI Symbol;Acc:MGI:1196377]	10	19000910	19015657	5.91492e-06	0.000188481	2.72213	0.118544	0.100554	0.136589	0.347429	0.621264	0.653363	protein_coding	protein deubiquitination; protein ubiquitination; cellular response to lipopolysaccharide; metabolic process; proteolysis; inflammatory response; negative regulation of protein ubiquitination; apoptotic process; protein K48-linked ubiquitination; negative regulation of I-kappaB kinase/NF-kappaB signaling; protein K48-linked deubiquitination; negative regulation of NF-kappaB transcription factor a…	DNA binding; zinc ion binding; protein binding; transferase activity; metal ion binding; hydrolase activity; catalytic activity; peptidase activity; cysteine-type peptidase activity; thiol-dependent deubiquitinase; identical protein binding; ubiquitin-protein transferase activity; protease binding; protein self-association; ubiquitin binding; Lys63-specific deubiquitinase activity; K63-linked pol…
ENSMUSG00000019851	Perp	PERP, TP53 apoptosis effector [Source:MGI Symbol;Acc:MGI:1929938]	10	18845071	18857073	5.00636e-08	7.07167e-06	1.22248	3.93877	3.02998	3.62281	8.87217	7.61483	8.92194	protein_coding	cell-cell adhesion; cell adhesion; apoptotic process; intrinsic apoptotic signaling pathway by p53 class mediator; activation of cysteine-type endopeptidase activity; Notch signaling pathway; positive regulation of proteolysis; desmosome organization; heterotypic cell-cell adhesion; amelogenesis	#N/A
ENSMUSG00000019853	Hebp2	heme binding protein 2 [Source:MGI Symbol;Acc:MGI:1860084]	10	18540123	18546076	0.00826687	0.0362631	0.813867	0.170889	0.156326	0.148673	0.203921	0.326589	0.330591	protein_coding	negative regulation of mitochondrial membrane potential; positive regulation of necrotic cell death; positive regulation of mitochondrial membrane permeability	heme binding
ENSMUSG00000019854	Reps1	RalBP1 associated Eps domain containing protein [Source:MGI Symbol;Acc:MGI:1196373]	10	18055861	18125155	0.0112849	0.0460843	0.158138	9.05465	8.5774	8.79523	10.5668	9.15183	10.0696	protein_coding	receptor-mediated endocytosis; endosomal transport; endocytosis	protein binding; calcium ion binding; metal ion binding; SH3 domain binding
ENSMUSG00000019856	Fam184a	family with sequence similarity 184, member A [Source:MGI Symbol;Acc:MGI:1923156]	10	53633145	53750909	0.00121664	0.00869328	0.520614	1.53116	1.91556	1.32635	2.23446	1.89634	1.75849	protein_coding	biological_process	molecular_function
ENSMUSG00000019863	Qrsl1	glutaminyl-tRNA synthase (glutamine-hydrolyzing)-like 1 [Source:MGI Symbol;Acc:MGI:1923813]	10	43874188	43901745	0.00257811	0.0151536	-0.216808	6.28645	5.62933	6.04143	5.41341	4.89816	5.56672	protein_coding	translation; regulation of protein stability; mitochondrial translation; glutaminyl-tRNAGln biosynthesis via transamidation	catalytic activity; glutaminyl-tRNA synthase (glutamine-hydrolyzing) activity; nucleotide binding; ATP binding; ligase activity; carbon-nitrogen ligase activity, with glutamine as amido-N-donor
ENSMUSG00000019866	Aim1	crystallin beta-gamma domain containing 1 [Source:MGI Symbol;Acc:MGI:109544]	10	43950307	44004846	0.000339143	0.0034383	2.73724	0.0185827	0.0195083	0.0674079	0.326454	0.127382	0.264572	protein_coding	biological_process; eye development	molecular_function; carbohydrate binding
ENSMUSG00000019868	Vta1	vesicle (multivesicular body) trafficking 1 [Source:MGI Symbol;Acc:MGI:1913451]	10	14654755	14705560	0.00551335	0.0269655	0.176948	20.8947	21.9228	23.6939	25.7826	23.2368	25.7075	protein_coding	late endosome to vacuole transport via multivesicular body sorting pathway; protein transport; viral budding; multivesicular body sorting pathway	protein binding; protein C-terminus binding
ENSMUSG00000019927	Ube2d1	ubiquitin-conjugating enzyme E2D 1 [Source:MGI Symbol;Acc:MGI:2384911]	10	71254980	71285262	0.00302297	0.0170243	0.357779	2.63448	2.43738	2.71907	3.28736	3.16917	3.38569	protein_coding	protein polyubiquitination; ubiquitin-dependent protein catabolic process; protein ubiquitination; protein K48-linked ubiquitination; positive regulation of protein ubiquitination; positive regulation of protein polyubiquitination	protein binding; transferase activity; nucleotide binding; ATP binding; ubiquitin conjugating enzyme activity; ubiquitin protein ligase binding; ubiquitin-protein transferase activity; ubiquitin protein ligase activity
ENSMUSG00000019935	Slc17a8	solute carrier family 17 (sodium-dependent inorganic phosphate cotransporter), member 8 [Source:MGI Symbol;Acc:MGI:3039629]	10	89574020	89621253	0.00642786	0.0300397	-1.061	0.050983	0.067671	0.0584258	0.0279193	0.0268414	0.0327711	protein_coding	transmembrane transport; ion transport; sodium ion transport; neurotransmitter transport; sensory perception of sound; synaptic transmission, glutamatergic; anion transport; L-glutamate transmembrane transport; neurotransmitter loading into synaptic vesicle; regulation of synapse structure or activity; neural retina development; brain development; cochlea development	transmembrane transporter activity; symporter activity; L-glutamate transmembrane transporter activity; neurotransmitter transmembrane transporter activity
ENSMUSG00000019944	Rhobtb1	Rho-related BTB domain containing 1 [Source:MGI Symbol;Acc:MGI:1916538]	10	69151434	69291791	0.00409225	0.0214328	1.50742	0.0183394	0.0363908	0.0606534	0.154856	0.101125	0.113793	protein_coding	small GTPase mediated signal transduction; establishment or maintenance of cell polarity; regulation of actin cytoskeleton organization; actin filament organization; regulation of cell shape; engulfment of apoptotic cell; cortical cytoskeleton organization	protein binding; GTP binding; GTPase activity; nucleotide binding; protein kinase binding
ENSMUSG00000019960	Dusp6	dual specificity phosphatase 6 [Source:MGI Symbol;Acc:MGI:1914853]	10	99263231	99267488	6.18038e-10	4.43773e-07	1.15644	10.1571	9.82519	10.6736	23.7499	22.0599	24.4296	protein_coding	protein dephosphorylation; dephosphorylation; regulation of heart growth; negative regulation of protein phosphorylation; negative regulation of ERK1 and ERK2 cascade; negative regulation of MAPK cascade; positive regulation of apoptotic process; peptidyl-tyrosine dephosphorylation; positive regulation of cell death; response to organic substance; response to organic cyclic compound; cell differe…	phosphatase activity; protein tyrosine/serine/threonine phosphatase activity; MAP kinase tyrosine/serine/threonine phosphatase activity; protein binding; hydrolase activity; phosphoprotein phosphatase activity; protein tyrosine phosphatase activity; protein serine/threonine phosphatase activity; protein serine phosphatase activity; protein threonine phosphatase activity; protein tyrosine/threonin…
ENSMUSG00000019970	Sgk1	serum/glucocorticoid regulated kinase 1 [Source:MGI Symbol;Acc:MGI:1340062]	10	21882184	21999903	5.18516e-06	0.000171582	-0.42418	69.4716	65.101	68.3316	49.3784	44.0237	56.2547	protein_coding	protein phosphorylation; negative regulation of apoptotic process; positive regulation of cell growth; regulation of cell cycle; phosphorylation; intracellular signal transduction; peptidyl-serine phosphorylation; apoptotic process; neuron projection morphogenesis; visual learning; cellular response to DNA damage stimulus; positive regulation of dendrite morphogenesis; regulation of protein local…	ATP binding; protein serine/threonine kinase activity; protein kinase activity; phosphatidylinositol binding; transferase activity; nucleotide binding; kinase activity; protein binding; protein serine kinase activity; protein threonine kinase activity; potassium channel regulator activity; tau protein binding; protein serine/threonine/tyrosine kinase activity; 3-phosphoinositide-dependent protein…
ENSMUSG00000019979	Apaf1	apoptotic peptidase activating factor 1 [Source:MGI Symbol;Acc:MGI:1306796]	10	90989311	91082770	0.000620175	0.00534548	0.320404	3.05318	2.57632	2.76514	3.65936	3.60274	3.72558	protein_coding	regulation of apoptotic process; apoptotic signaling pathway; cellular response to transforming growth factor beta stimulus; neuron apoptotic process; apoptotic process; brain development; activation of cysteine-type endopeptidase activity involved in apoptotic process; neural tube closure; forebrain development; positive regulation of apoptotic signaling pathway; activation of cysteine-type endo…	protein binding; ADP binding; nucleotide binding; ATP binding; identical protein binding; heat shock protein binding; cysteine-type endopeptidase activator activity involved in apoptotic process
ENSMUSG00000019989	Enpp3	ectonucleotide pyrophosphatase/phosphodiesterase 3 [Source:MGI Symbol;Acc:MGI:2143702]	10	24773814	24836195	0.000115662	0.00157274	0.650587	4.77094	3.60217	4.20553	5.85014	6.28638	8.16542	protein_coding	metabolic process; nucleic acid phosphodiester bond hydrolysis; ATP metabolic process; negative regulation of inflammatory response; phosphate-containing compound metabolic process; negative regulation of mast cell proliferation; negative regulation of mast cell activation involved in immune response; pyrimidine nucleotide metabolic process; nucleoside triphosphate catabolic process; basophil act…	metal ion binding; catalytic activity; hydrolase activity; nucleic acid binding; zinc ion binding; calcium ion binding; nucleotide diphosphatase activity; NADH pyrophosphatase activity; dTTP diphosphatase activity; nucleoside-triphosphate diphosphatase activity; phosphodiesterase I activity
ENSMUSG00000019997	Ctgf	cellular communication network factor 2 [Source:MGI Symbol;Acc:MGI:95537]	10	24595442	24598683	1.13129e-10	1.6621e-07	3.01017	1.6756	1.48109	1.63022	14.9462	11.0758	13.7848	protein_coding	signal transduction; lung development; negative regulation of gene expression; positive regulation of gene expression; reactive oxygen species metabolic process; positive regulation of cell population proliferation; angiogenesis; ossification; tissue homeostasis; cell migration; cell adhesion; intracellular signal transduction; DNA biosynthetic process; positive regulation of protein phosphorylat…	protein binding; insulin-like growth factor binding; heparin binding; integrin binding; growth factor activity; fibronectin binding; protein C-terminus binding
ENSMUSG00000019998	Stx7	syntaxin 7 [Source:MGI Symbol;Acc:MGI:1858210]	10	24149317	24188959	0.00951285	0.0404355	0.240796	5.48882	4.41369	4.83827	6.37085	5.15007	6.40902	protein_coding	intracellular protein transport; vesicle-mediated transport; membrane fusion; positive regulation of T cell mediated cytotoxicity; organelle localization; organelle assembly; positive regulation of receptor localization to synapse; regulation of protein localization to plasma membrane	SNAP receptor activity; SNARE binding; chloride channel inhibitor activity; syntaxin binding
ENSMUSG00000020000	Moxd1	monooxygenase, DBH-like 1 [Source:MGI Symbol;Acc:MGI:1921582]	10	24223517	24302790	4.74005e-05	0.000817864	1.19888	0.227171	0.229066	0.248976	0.536662	0.443488	0.701656	protein_coding	octopamine biosynthetic process; dopamine catabolic process; norepinephrine biosynthetic process	catalytic activity; copper ion binding; monooxygenase activity; oxidoreductase activity, acting on paired donors, with incorporation or reduction of molecular oxygen, reduced ascorbate as one donor, and incorporation of one atom of oxygen; dopamine beta-monooxygenase activity; metal ion binding; oxidoreductase activity
ENSMUSG00000020003	Pex7	peroxisomal biogenesis factor 7 [Source:MGI Symbol;Acc:MGI:1321392]	10	19859929	19907689	0.00707196	0.0322472	0.219299	8.73085	8.47049	9.99474	9.64786	10.0605	11.2819	protein_coding	protein import into peroxisome matrix; protein transport; neuron migration; peroxisome organization; protein targeting to peroxisome; fatty acid beta-oxidation; endochondral ossification; ether lipid biosynthetic process	protein binding; peroxisome matrix targeting signal-2 binding; enzyme binding; protein homodimerization activity
ENSMUSG00000020009	Ifngr1	interferon gamma receptor 1 [Source:MGI Symbol;Acc:MGI:107655]	10	19591949	19610229	0.00106741	0.00786449	0.717451	1.01067	1.41437	1.48145	1.71928	2.24218	2.11148	protein_coding	microglial cell activation; cytokine-mediated signaling pathway; defense response to virus; positive regulation of NMDA glutamate receptor activity; positive regulation of gene expression; positive regulation of tumor necrosis factor production; astrocyte activation; negative regulation of amyloid-beta clearance; positive regulation of amyloid-beta formation	protein binding; cytokine receptor activity; cytokine binding
ENSMUSG00000020015	Cdk17	cyclin-dependent kinase 17 [Source:MGI Symbol;Acc:MGI:97517]	10	93160876	93241342	0.00341241	0.0186929	0.210866	7.59397	6.41432	6.94023	8.64981	7.35708	8.91239	protein_coding	protein phosphorylation; phosphorylation; regulation of cell cycle; regulation of transcription involved in G1/S transition of mitotic cell cycle	ATP binding; protein kinase activity; transferase activity; nucleotide binding; kinase activity; protein serine/threonine kinase activity; protein serine kinase activity; protein threonine kinase activity; cyclin-dependent protein serine/threonine kinase activity
ENSMUSG00000020021	Fgd6	FYVE, RhoGEF and PH domain containing 6 [Source:MGI Symbol;Acc:MGI:1261419]	10	94036001	94145339	0.0109956	0.0451954	0.41271	0.305033	0.232974	0.346559	0.343492	0.35542	0.505601	protein_coding	regulation of GTPase activity; biological_process	metal ion binding; guanyl-nucleotide exchange factor activity
ENSMUSG00000020023	Tmcc3	transmembrane and coiled coil domains 3 [Source:MGI Symbol;Acc:MGI:2442900]	10	94311949	94590956	1.43316e-08	3.349e-06	2.96651	0.118226	0.169584	0.140441	0.918807	0.669014	0.883792	protein_coding	biological_process	identical protein binding; 14-3-3 protein binding
ENSMUSG00000020024	Cep83	centrosomal protein 83 [Source:MGI Symbol;Acc:MGI:1924298]	10	94688790	94790336	0.00730404	0.032979	-0.173684	10.6987	10.8727	10.9143	9.45299	9.4953	10.6774	protein_coding	cilium assembly; vesicle docking; cell projection organization; protein localization to centrosome; establishment of centrosome localization	identical protein binding; molecular_function
ENSMUSG00000020032	Nuak1	NUAK family, SNF1-like kinase, 1 [Source:MGI Symbol;Acc:MGI:1925226]	10	84370905	84440597	8.1784e-07	4.57925e-05	1.57944	0.199782	0.21207	0.188608	0.628213	0.619548	0.619286	protein_coding	protein phosphorylation; cellular response to DNA damage stimulus; phosphorylation; cell adhesion; intracellular signal transduction; regulation of cell adhesion; regulation of cellular senescence; cellular response to glucose starvation; regulation of myosin-light-chain-phosphatase activity	ATP binding; protein kinase activity; transferase activity; nucleotide binding; kinase activity; protein serine/threonine kinase activity; protein serine kinase activity; protein threonine kinase activity; p53 binding
ENSMUSG00000020034	Tcp11l2	t-complex 11 (mouse) like 2 [Source:MGI Symbol;Acc:MGI:2444679]	10	84576626	84614359	0.00851649	0.0370804	-0.918861	0.256159	0.207972	0.238884	0.142113	0.0741441	0.191629	protein_coding	signal transduction	molecular_function
ENSMUSG00000020044	Timp3	tissue inhibitor of metalloproteinase 3 [Source:MGI Symbol;Acc:MGI:98754]	10	86300372	86349506	6.58654e-07	4.04773e-05	1.45821	0.960167	0.973831	0.876849	1.30223	1.37641	1.48498	protein_coding	negative regulation of endopeptidase activity; cellular response to organic substance; negative regulation of ERK1 and ERK2 cascade; negative regulation of peptidase activity; response to hormone; negative regulation of proteolysis; negative regulation of membrane protein ectodomain proteolysis; positive regulation of TRAIL-activated apoptotic signaling pathway; response to organic substance; res…	protein binding; metalloendopeptidase inhibitor activity; metal ion binding; zinc ion binding; enzyme inhibitor activity; peptidase inhibitor activity; protease binding
ENSMUSG00000020057	Dram1	DNA-damage regulated autophagy modulator 1 [Source:MGI Symbol;Acc:MGI:1918962]	10	88322804	88379080	0.00425589	0.0220882	1.49357	0.142804	0.0316714	0.0859494	0.0602502	0.0709428	0.318297	protein_coding	autophagy; apoptotic process; regulation of autophagy	molecular_function
ENSMUSG00000020059	Sycp3	synaptonemal complex protein 3 [Source:MGI Symbol;Acc:MGI:109542]	10	88459569	88473236	0.000975318	0.00738827	-0.210699	67.8345	63.0953	72.0313	62.5407	55.6035	62.8177	protein_coding	#N/A	#N/A
ENSMUSG00000020063	Sirt1	sirtuin 1 [Source:MGI Symbol;Acc:MGI:2135607]	10	63319005	63381704	0.0024314	0.0145362	-0.193411	23.2772	19.155	22.3563	18.7822	17.4237	21.5039	protein_coding	negative regulation of apoptotic process; cellular response to leukemia inhibitory factor; cellular response to hypoxia; negative regulation of gene expression; positive regulation of transcription by RNA polymerase II; positive regulation of cell population proliferation; positive regulation of angiogenesis; spermatogenesis; cellular response to tumor necrosis factor; negative regulation of tran…	NAD+ binding; protein binding; histone binding; transferase activity; metal ion binding; enzyme binding; identical protein binding; p53 binding; hydrolase activity, acting on carbon-nitrogen (but not peptide) bonds, in linear amides; transcription corepressor activity; NAD-dependent protein deacetylase activity; protein kinase B binding; protein C-terminus binding; promoter-specific chromatin bin…
ENSMUSG00000020085	Aifm2	apoptosis-inducing factor, mitochondrion-associated 2 [Source:MGI Symbol;Acc:MGI:1918611]	10	61715263	61739260	0.000239039	0.00265684	-0.525887	4.91248	4.72787	4.31745	3.48223	3.23358	3.1209	protein_coding	positive regulation of apoptotic process; apoptotic mitochondrial changes; regulation of cellular response to oxidative stress; ubiquinone metabolic process; respiratory electron transport chain; negative regulation of ferroptosis	oxidoreductase activity; DNA binding; protein binding; flavin adenine dinucleotide binding; oxidoreductase activity, acting on NAD(P)H, quinone or similar compound as acceptor; electron-transferring-flavoprotein dehydrogenase activity
ENSMUSG00000020086	H2afy2	macroH2A.2 histone [Source:MGI Symbol;Acc:MGI:3037658]	10	61738665	61784147	0.00171548	0.0112334	-0.523063	4.97863	5.43168	4.45897	3.95378	3.37446	3.32924	protein_coding	nucleosome assembly; negative regulation of transcription by RNA polymerase II; establishment of protein localization to chromatin; chromatin silencing; chromatin organization; brain development; positive regulation of keratinocyte differentiation; negative regulation of gene expression, epigenetic; negative regulation of transcription of nucleolar large rRNA by RNA polymerase I; dosage compensat…	DNA binding; protein heterodimerization activity; transcription cis-regulatory region binding; RNA polymerase II transcription regulatory region sequence-specific DNA binding; chromatin DNA binding
ENSMUSG00000020092	Pald1	phosphatase domain containing, paladin 1 [Source:MGI Symbol;Acc:MGI:1351623]	10	61319657	61383523	1.06985e-05	0.000280862	-0.350287	11.6387	10.9661	12.3986	9.49308	8.54818	10.1705	protein_coding	#N/A	#N/A
ENSMUSG00000020099	Unc5b	unc-5 netrin receptor B [Source:MGI Symbol;Acc:MGI:894703]	10	60762610	60831581	8.75926e-08	1.02343e-05	1.2752	0.617901	0.525819	0.548948	1.29887	1.36168	1.54176	protein_coding	signal transduction; netrin-activated signaling pathway; apoptotic process; angiogenesis; negative regulation of extrinsic apoptotic signaling pathway in absence of ligand; negative regulation of neuron apoptotic process; axon guidance; positive regulation of phosphatidylinositol 3-kinase signaling; anterior/posterior axon guidance; positive regulation of extrinsic apoptotic signaling pathway in …	protein binding; netrin receptor activity
ENSMUSG00000020102	Slc16a7	solute carrier family 16 (monocarboxylic acid transporters), member 7 [Source:MGI Symbol;Acc:MGI:1330284]	10	125226464	125328963	0.00318372	0.0177501	3.35338	0	0	0.0301636	0.109507	0.070577	0.134739	protein_coding	transmembrane transport; monocarboxylic acid transport; pyruvate transmembrane transport; lactate transmembrane transport; plasma membrane lactate transport; carboxylic acid transmembrane transport	transmembrane transporter activity; monocarboxylic acid transmembrane transporter activity; symporter activity; lactate transmembrane transporter activity; pyruvate transmembrane transporter activity
ENSMUSG00000020105	Lrig3	leucine-rich repeats and immunoglobulin-like domains 3 [Source:MGI Symbol;Acc:MGI:2443955]	10	125966219	126015359	0.000208926	0.00240838	-0.358792	2.94938	3.00567	3.29225	2.54481	2.23792	2.63239	protein_coding	otolith morphogenesis	protein binding
ENSMUSG00000020108	Ddit4	DNA-damage-inducible transcript 4 [Source:MGI Symbol;Acc:MGI:1921997]	10	59949675	59951770	1.09633e-07	1.19013e-05	0.790573	11.5754	9.83783	10.462	19.404	17.592	19.8035	protein_coding	negative regulation of signal transduction; reactive oxygen species metabolic process; apoptotic process; cellular response to dexamethasone stimulus; neuron migration; defense response to virus; negative regulation of TOR signaling; brain development; neuron differentiation; response to hypoxia; positive regulation of neuron death; negative regulation of peptidyl-serine phosphorylation; negative…	14-3-3 protein binding
ENSMUSG00000020109	Dnajb12	DnaJ heat shock protein family (Hsp40) member B12 [Source:MGI Symbol;Acc:MGI:1931881]	10	59879556	59899302	0.00777078	0.0345758	0.213949	5.97993	6.05894	7.04582	7.6016	6.98189	7.72109	protein_coding	ubiquitin-dependent ERAD pathway; cellular protein-containing complex assembly; chaperone cofactor-dependent protein refolding; ERAD pathway; cellular response to misfolded protein	Hsp70 protein binding
ENSMUSG00000020122	Egfr	epidermal growth factor receptor [Source:MGI Symbol;Acc:MGI:95294]	11	16752203	16918158	3.67183e-09	1.44793e-06	1.94428	0.416275	0.46395	0.396278	1.59964	1.89973	1.64238	protein_coding	protein phosphorylation; transmembrane receptor protein tyrosine kinase signaling pathway; negative regulation of apoptotic process; positive regulation of transcription by RNA polymerase II; positive regulation of cell population proliferation; positive regulation of cell growth; cellular response to growth factor stimulus; cell morphogenesis; positive regulation of protein kinase B signaling; p…	ATP binding; protein kinase activity; protein tyrosine kinase activity; protein binding; chromatin binding; transferase activity; nucleotide binding; kinase activity; enzyme binding; transmembrane receptor protein tyrosine kinase activity; identical protein binding; kinase binding; transmembrane signaling receptor activity; actin filament binding; protein phosphatase binding; ubiquitin protein li…
ENSMUSG00000020150	Gamt	guanidinoacetate methyltransferase [Source:MGI Symbol;Acc:MGI:1098221]	10	80258151	80261012	0.00935651	0.0399144	-0.670953	1.04167	0.603403	0.67651	0.50235	0.453918	0.480895	protein_coding	spermatogenesis; methylation; regulation of multicellular organism growth; animal organ morphogenesis; S-adenosylmethionine metabolic process; creatine biosynthetic process; S-adenosylhomocysteine metabolic process	guanidinoacetate N-methyltransferase activity; transferase activity; methyltransferase activity; identical protein binding; S-adenosylmethionine-dependent methyltransferase activity
ENSMUSG00000020159	Gabrp	gamma-aminobutyric acid (GABA) A receptor, pi [Source:MGI Symbol;Acc:MGI:2387597]	11	33550781	33578959	0.00198919	0.0124632	-0.373783	4.939	3.86443	4.6336	4.25123	3.5485	4.23524	protein_coding	ion transport; ion transmembrane transport; chloride transport; signal transduction; chemical synaptic transmission; regulation of membrane potential; nervous system process; chloride transmembrane transport	GABA-A receptor activity; ion channel activity; transmembrane signaling receptor activity; extracellular ligand-gated ion channel activity; chloride channel activity; neurotransmitter receptor activity
ENSMUSG00000020163	Uqcr11	ubiquinol-cytochrome c reductase, complex III subunit XI [Source:MGI Symbol;Acc:MGI:1913844]	10	80402997	80406830	0.010928	0.0449722	0.183249	92.5575	87.0064	90.5246	99.1882	107.343	120.352	protein_coding	mitochondrial electron transport, ubiquinol to cytochrome c	#N/A
ENSMUSG00000020173	Cobl	cordon-bleu WH2 repeat [Source:MGI Symbol;Acc:MGI:105056]	11	12236608	12464960	5.00608e-07	3.36011e-05	-0.788437	9.49649	10.042	9.3003	5.99184	5.2883	6.06103	protein_coding	neural tube closure; actin filament polymerization; actin cytoskeleton organization; liver development; embryonic axis specification; digestive tract development; positive regulation of dendrite development; actin filament network formation; somite specification; notochord development; floor plate development; collateral sprouting in absence of injury; actin crosslink formation; positive regulati…	actin monomer binding; actin binding; protein binding
ENSMUSG00000020176	Grb10	growth factor receptor bound protein 10 [Source:MGI Symbol;Acc:MGI:103232]	11	11930508	12038683	0.00786141	0.0348888	0.164015	25.9438	26.4548	28.0203	32.4203	28.3922	35.7216	protein_coding	negative regulation of insulin receptor signaling pathway; signal transduction; negative regulation of glycogen biosynthetic process; gene expression; response to insulin; ERK1 and ERK2 cascade; vascular associated smooth muscle cell migration; negative regulation of Wnt signaling pathway; insulin receptor signaling pathway; positive regulation of cold-induced thermogenesis; positive regulation o…	insulin receptor binding; protein binding; identical protein binding; protein-macromolecule adaptor activity; signaling receptor complex adaptor activity; phosphotyrosine residue binding
ENSMUSG00000020184	Mdm2	transformed mouse 3T3 cell double minute 2 [Source:MGI Symbol;Acc:MGI:96952]	10	117688888	117710758	0.000182241	0.00217906	0.342036	21.0048	20.8793	22.7761	29.5163	26.3569	29.1356	protein_coding	regulation of cell cycle; protein ubiquitination; negative regulation of transcription by RNA polymerase II; negative regulation of apoptotic process; negative regulation of gene expression; positive regulation of gene expression; positive regulation of cell cycle; regulation of gene expression; apoptotic process; negative regulation of cysteine-type endopeptidase activity involved in apoptotic p…	ubiquitin protein ligase activity; identical protein binding; protein binding; ribonucleoprotein complex binding; transferase activity; metal ion binding; zinc ion binding; enzyme binding; ubiquitin-protein transferase activity; p53 binding; protein domain specific binding; protein N-terminus binding; ubiquitin binding; ubiquitin protein ligase binding; NEDD8 ligase activity; disordered domain sp…
ENSMUSG00000020198	Ap3d1	adaptor-related protein complex 3, delta 1 subunit [Source:MGI Symbol;Acc:MGI:107734]	10	80706978	80742211	0.00271206	0.0157529	0.172062	10.7265	10.1126	11.606	12.7406	11.4925	13.2795	protein_coding	intracellular protein transport; vesicle-mediated transport; protein transport; positive regulation of transcription by RNA polymerase II; protein localization to organelle; protein localization to membrane; protein targeting to vacuole; vesicle-mediated transport in synapse; antigen processing and presentation; regulation of sequestering of zinc ion; anterograde axonal transport; antigen process…	#N/A
ENSMUSG00000020205	Phlda1	pleckstrin homology like domain, family A, member 1 [Source:MGI Symbol;Acc:MGI:1096880]	10	111506286	111508645	1.32655e-07	1.35724e-05	3.94317	0.0211402	0.0326847	0.0384294	0.749153	0.766078	0.752607	protein_coding	positive regulation of apoptotic process; apoptotic process; FasL biosynthetic process	phosphatidylinositol phosphate binding; protein binding
ENSMUSG00000020220	Vps13d	vacuolar protein sorting 13D [Source:MGI Symbol;Acc:MGI:2448530]	4	144972622	145195005	0.000502977	0.00457709	-0.278062	3.62722	4.36901	4.48304	3.21341	3.76686	3.42886	protein_coding	mitochondrion organization; protein targeting to vacuole; protein retention in Golgi apparatus; positive regulation of mitophagy	protein binding; molecular_function
ENSMUSG00000020227	Irak3	interleukin-1 receptor-associated kinase 3 [Source:MGI Symbol;Acc:MGI:1921164]	10	120141648	120202130	0.000964722	0.00738827	-0.264569	6.8935	6.4544	7.46936	5.29669	5.51094	6.21027	protein_coding	signal transduction; protein phosphorylation; MyD88-dependent toll-like receptor signaling pathway; negative regulation of toll-like receptor signaling pathway; negative regulation of innate immune response; apoptotic process; regulation of apoptotic process; phosphorylation; cytokine-mediated signaling pathway; intracellular signal transduction; cellular response to organic substance; positive r…	ATP binding; protein binding; protein kinase activity; nucleotide binding; kinase activity; magnesium ion binding; protein serine/threonine kinase activity; protein homodimerization activity; protein kinase binding; protein heterodimerization activity
ENSMUSG00000020228	Helb	helicase (DNA) B [Source:MGI Symbol;Acc:MGI:2152895]	10	120083608	120112987	0.00196394	0.0123459	-0.202669	15.8592	14.4636	15.203	12.5938	12.7583	15.942	protein_coding	DNA-dependent DNA replication; DNA replication, synthesis of RNA primer; cellular response to DNA damage stimulus; DNA duplex unwinding; maturation of SSU-rRNA from tricistronic rRNA transcript (SSU-rRNA, 5.8S rRNA, LSU-rRNA); negative regulation of double-strand break repair via homologous recombination; DNA replication; regulation of DNA double-strand break processing	DNA helicase activity; protein-containing complex binding; hydrolase activity; nucleotide binding; ATP binding; helicase activity; ATPase; RNA binding; 5'-3' DNA helicase activity; single-stranded DNA helicase activity
ENSMUSG00000020230	Prmt2	protein arginine N-methyltransferase 2 [Source:MGI Symbol;Acc:MGI:1316652]	10	76207222	76237865	1.81884e-05	0.000407903	0.87805	1.16422	0.915678	1.04972	2.06068	1.90744	1.9507	protein_coding	peptidyl-arginine methylation; cellular process; methylation; peptidyl-arginine N-methylation; histone methylation; negative regulation of NF-kappaB transcription factor activity; positive regulation of apoptotic process; negative regulation of transcription, DNA-templated; positive regulation of transcription, DNA-templated; regulation of androgen receptor signaling pathway	protein binding; methyltransferase activity; protein-arginine N-methyltransferase activity; transferase activity; transcription coactivator activity; estrogen receptor binding; progesterone receptor binding; histone methyltransferase activity; protein homodimerization activity; retinoic acid receptor binding; peroxisome proliferator activated receptor binding; thyroid hormone receptor binding; an…
ENSMUSG00000020231	Dip2a	disco interacting protein 2 homolog A [Source:MGI Symbol;Acc:MGI:2385920]	10	76259429	76345291	0.00289348	0.0164814	0.351761	0.837747	0.744375	0.766167	1.06593	0.825924	1.14405	protein_coding	negative regulation of gene expression; nervous system development; dendritic spine morphogenesis; positive regulation of peptidyl-lysine acetylation; acetyl-CoA biosynthetic process	ligase activity; protein binding; acetate-CoA ligase activity
ENSMUSG00000020246	Hcfc2	host cell factor C2 [Source:MGI Symbol;Acc:MGI:1915183]	10	82696160	82742428	3.6293e-05	0.000674807	-0.566184	2.50858	1.99349	2.82162	1.98974	1.72839	2.30498	protein_coding	negative regulation of transcription by RNA polymerase II; chromatin remodeling; regulation of transcription, DNA-templated; positive regulation of transcription, DNA-templated	protein binding; transcription coactivator activity
ENSMUSG00000020248	Nfyb	nuclear transcription factor-Y beta [Source:MGI Symbol;Acc:MGI:97317]	10	82748701	82764144	0.0040299	0.0211942	-0.175564	26.2562	27.9066	28.6207	24.1633	23.4418	28.5165	protein_coding	regulation of transcription, DNA-templated; cellular response to leukemia inhibitory factor; positive regulation of transcription by RNA polymerase II; regulation of transcription by RNA polymerase II; positive regulation of transcription, DNA-templated	sequence-specific DNA binding; protein heterodimerization activity; DNA-binding transcription activator activity, RNA polymerase II-specific; protein-containing complex binding; RNA polymerase II cis-regulatory region sequence-specific DNA binding; transcription cis-regulatory region binding; DNA binding; DNA-binding transcription factor activity, RNA polymerase II-specific; DNA-binding transcrip…
ENSMUSG00000020253	Ppm1m	protein phosphatase 1M [Source:MGI Symbol;Acc:MGI:1915155]	9	106194172	106199746	0.00140152	0.00965005	-0.243037	8.90539	7.81936	9.06897	7.30581	6.99546	8.17886	protein_coding	protein dephosphorylation	phosphatase activity; protein serine/threonine phosphatase activity
ENSMUSG00000020256	Aldh1l2	aldehyde dehydrogenase 1 family, member L2 [Source:MGI Symbol;Acc:MGI:2444680]	10	83487450	83534140	0.000325098	0.00334973	-0.644951	1.47909	1.70842	1.54848	1.05923	1.19446	1.37764	protein_coding	biosynthetic process; one-carbon metabolic process; 10-formyltetrahydrofolate catabolic process; organic substance metabolic process	catalytic activity; oxidoreductase activity; oxidoreductase activity, acting on the aldehyde or oxo group of donors, NAD or NADP as acceptor; hydroxymethyl-, formyl- and related transferase activity; formyltetrahydrofolate dehydrogenase activity; aldehyde dehydrogenase (NAD+) activity
ENSMUSG00000020257	Wdr82	WD repeat domain containing 82 [Source:MGI Symbol;Acc:MGI:1924555]	9	106170928	106191136	5.01876e-05	0.000847415	-0.263214	63.1506	59.549	65.638	53.1816	50.2654	57.5751	protein_coding	cellular metabolic process; nitrogen compound metabolic process; macromolecule metabolic process; primary metabolic process; histone H3-K4 trimethylation; histone H3-K4 methylation	protein binding; chromatin binding; histone methyltransferase activity (H3-K4 specific)
ENSMUSG00000020258	Glyctk	glycerate kinase [Source:MGI Symbol;Acc:MGI:2444085]	9	106152857	106158138	0.00375044	0.0200645	-0.361748	0.795	0.709241	0.780686	0.605039	0.676902	0.733146	protein_coding	phosphorylation; protein phosphorylation	glycerate kinase activity; transferase activity, transferring phosphorus-containing groups
ENSMUSG00000020260	Pofut2	protein O-fucosyltransferase 2 [Source:MGI Symbol;Acc:MGI:1916863]	10	77259300	77269586	0.00128813	0.00905707	0.382096	2.986	3.03556	3.45465	4.55961	3.57551	4.61702	protein_coding	protein O-linked fucosylation; regulation of gene expression; protein glycosylation; carbohydrate metabolic process; fucose metabolic process; regulation of secretion; positive regulation of protein folding; fucosylation; regulation of epithelial to mesenchymal transition; mesoderm formation	peptide-O-fucosyltransferase activity; transferase activity; glycosyltransferase activity; fucosyltransferase activity
ENSMUSG00000020273	Papolg	poly(A) polymerase gamma [Source:MGI Symbol;Acc:MGI:2442119]	11	23862646	23895253	0.000178084	0.0021511	-0.219968	11.8678	11.0441	11.7345	10.0857	9.51256	10.937	protein_coding	RNA polyadenylation; RNA 3'-end processing; mRNA processing; mRNA polyadenylation; cellular process	RNA binding; nucleotidyltransferase activity; polynucleotide adenylyltransferase activity; transferase activity; metal ion binding; nucleotide binding; ATP binding
ENSMUSG00000020277	Pfkl	phosphofructokinase, liver, B-type [Source:MGI Symbol;Acc:MGI:97547]	10	77986947	78010083	4.40762e-05	0.00077391	0.499949	20.3026	17.5242	20.2019	26.303	25.151	33.9166	protein_coding	glycolytic process; fructose 6-phosphate metabolic process; metabolic process; phosphorylation; negative regulation of insulin secretion; fructose 1,6-bisphosphate metabolic process; response to glucose; glycolytic process through fructose-6-phosphate; carbohydrate metabolic process; canonical glycolysis	6-phosphofructokinase activity; ATP binding; transferase activity; metal ion binding; catalytic activity; nucleotide binding; kinase activity; identical protein binding; kinase binding; fructose binding; AMP binding; monosaccharide binding; fructose-6-phosphate binding
ENSMUSG00000020282	Rhbdf1	rhomboid 5 homolog 1 [Source:MGI Symbol;Acc:MGI:104328]	11	32209585	32222300	3.71749e-07	2.72814e-05	1.00765	1.56428	1.48671	1.37521	3.89291	2.77257	3.58312	protein_coding	cell population proliferation; cell migration; regulation of protein secretion; regulation of proteasomal protein catabolic process; negative regulation of protein secretion; regulation of epidermal growth factor receptor signaling pathway; proteolysis	serine-type endopeptidase activity
ENSMUSG00000020283	Pex13	peroxisomal biogenesis factor 13 [Source:MGI Symbol;Acc:MGI:1919379]	11	23646479	23665959	0.000387401	0.00378366	-0.215466	18.0454	17.0923	17.9532	15.348	14.7691	15.3467	protein_coding	protein import into peroxisome matrix, docking; locomotory behavior; protein transport; neuron migration; suckling behavior; cerebral cortex cell migration; fatty acid alpha-oxidation; microtubule-based peroxisome localization	protein binding; peroxisome targeting sequence binding
ENSMUSG00000020286	1700093K21Rik	RIKEN cDNA 1700093K21 gene [Source:MGI Symbol;Acc:MGI:1914608]	11	23516203	23521155	0.00810327	0.0357443	-0.73845	1.6444	1.06217	1.45959	0.696511	0.969938	0.862968	protein_coding	biological_process	molecular_function
ENSMUSG00000020289	Nprl3	nitrogen permease regulator-like 3 [Source:MGI Symbol;Acc:MGI:109258]	11	32225628	32267707	0.00652916	0.0303945	0.250049	5.60531	5.51958	5.78739	7.0955	7.15249	7.45833	protein_coding	negative regulation of TOR signaling; cellular response to amino acid starvation; regulation of catalytic activity; roof of mouth development; cardiac muscle tissue development; aorta morphogenesis; ventricular septum development; TORC1 signaling; regulation of autophagosome assembly	GTPase activator activity
ENSMUSG00000020303	Stc2	stanniocalcin 2 [Source:MGI Symbol;Acc:MGI:1316731]	11	31357307	31370074	2.47696e-05	0.000506305	-0.315293	8.01501	7.64382	8.4992	6.8457	6.02451	7.25502	protein_coding	negative regulation of gene expression; signal transduction; calcium ion homeostasis; cellular calcium ion homeostasis; endoplasmic reticulum unfolded protein response; response to endoplasmic reticulum stress; response to oxidative stress; regulation of store-operated calcium entry; negative regulation of multicellular organism growth; regulation of sodium-dependent phosphate transport; embryo i…	hormone activity; protein binding; enzyme binding; protein homodimerization activity; heme binding
ENSMUSG00000020307	Cdc34	cell division cycle 34 [Source:MGI Symbol;Acc:MGI:102657]	10	79682195	79688394	0.00505338	0.0252242	0.157106	68.8	58.6433	68.3332	77.8469	70.164	77.6292	protein_coding	protein polyubiquitination; ubiquitin-dependent protein catabolic process; cell cycle; protein ubiquitination; cellular response to interferon-beta; protein K48-linked ubiquitination; proteasome-mediated ubiquitin-dependent protein catabolic process; positive regulation of neuron apoptotic process; positive regulation of inclusion body assembly; negative regulation of cAMP-mediated signaling; pro…	transferase activity; nucleotide binding; ATP binding; ubiquitin conjugating enzyme activity; protein binding; ubiquitin-protein transferase activity
ENSMUSG00000020315	Sptbn1	spectrin beta, non-erythrocytic 1 [Source:MGI Symbol;Acc:MGI:98388]	11	30099395	30268175	0.00569083	0.0276054	0.185234	20.9476	20.0076	21.3661	22.4891	22.6615	27.4016	protein_coding	actin filament capping; actin cytoskeleton organization; protein localization to plasma membrane; plasma membrane organization; positive regulation of interleukin-2 production; positive regulation of protein localization to plasma membrane; mitotic cytokinesis; Golgi to plasma membrane protein transport; membrane assembly; regulation of protein localization to plasma membrane; common-partner SMAD…	protein binding; phospholipid binding; actin binding; structural constituent of cytoskeleton; calmodulin binding; actin filament binding; GTPase binding; ankyrin binding; protein-containing complex binding
[truncated: 4,137 more rows]
