# Supplementary material for: SRRM2 splicing factor modulates cell fate in early development
Source: Biol Open. 2024 Apr 24;13(4):bio060415. doi: 10.1242/bio.060415 (PMC11070786; doi:10.1242/bio.060415)
Supplement: Table S5. GSEA transcription factor network in Srrm2+/− cells [file biolopen-13-060415-TableS5.xlsx]

## Sheet: tables_legends
Table S1	Differentially Expressed Genes between Srrm2+/- vs WT ES cells
ensemble_id	Ensemble ID
gene_symbol	Gene symbol
description	Gene description
chrom	Chromosome where gene is located
gene_seq_start	Gene start position
gene_seq_end	Gene end position
PValue	p-Value of differential expression for mESC Srrm2+/- vs WT
FDR	Adjusted p-value of differential expression for mESC Srrm2+/- vs WT
log2FC	Log2 Fold-change of differential expression for mESC Srrm2+/- vs WT
tpms_E14_WT_Repl1_S1	Expression of WT replicate 1 in transcript per million (TPMs)
tpms_E14_WT_Repl2_S2	Expression of WT replicate 2 in transcript per million (TPMs)
tpms_E14_WT_Repl3_S3	Expression of WT replicate 3 in transcript per million (TPMs)
tpms_SRRM2_KO_Repl1_S4	Expression of Srrm2+/- replicate 1 in transcript per million (TPMs)
tpms_SRRM2_KO_Repl2_S5	Expression of Srrm2+/- replicate 2 in transcript per million (TPMs)
tpms_SRRM2_KO_Repl3_S6	Expression of Srrm2+/- replicate 3 in transcript per million (TPMs)
gene_biotype	Gene classification
bio_process	Gene biological function
molec_function	Gene molecular function
Table S2	GSEA biological GO-terms in Srrm2+/- cells
gene_set	ID of the gene set
description	Description of the gene set
link	Link to the data source
enrichment_score	The maximum running sum of scores for the ranked gene expression list
NES	Normalized score against the average enrichment score of all permutations
FDR	Corrected P-value for multiple testing
size	The number of genes in the set
leading_edge_num	Number of genes that contribute most to the enrichment score
user_id	Gene IDs of leading edge genes
Table S3	GSEA single-cell embryo cell lineage markers in Srrm2+/- cells
gene_set	ID of the gene set
link	Link to the data source
enrichment_score	The maximum running sum of scores for the ranked gene expression list
NES	Normalized score against the average enrichment score of all permutations
FDR	Corrected P-value for multiple testing
size	The number of genes in the set
leading_edge_num	Number of genes that contribute most to the enrichment score
user_id	Gene IDs of leading edge genes
Table S4	ORA mogrify transcription factors in Srrm2+/- cells
gene_set	ID of the gene set
size	The number of genes in the set
overlap	The number of mapped input genes that are annotated in the gene set
expect	Expected number of input genes that are annotated in the gene set
enrichment_ratio	Ratio overlap/expect
FDR	Corrected P-value for multiple testing
user_id	Gene IDs of overlap genes
Table S5	GSEA transcription factor network in Srrm2+/- cells
gene_set	ID of the gene set
link	Link to the data source
enrichment_score	The maximum running sum of scores for the ranked gene expression list
normalized_enriched_score	Normalized score against the average enrichment score of all permutations
FDR	Corrected P-value for multiple testing
size	The number of genes in the set
leading_edge_num	Number of genes that contribute most to the enrichment score
user_id	Gene IDs of leading edge genes
Table S6	Signigicant differential splicing events in Srrm2+/- cells
gene_symbol	Gene symbol
description	Gene description
splicing_event	VAST-DB splicing event ID
dPSI	estimated percent of inclusion, spliced in or splice site usage difference for mESC Srrm2+/- vs WT
mv	minimal value of difference between PSI between mESC Srrm2+/- and WT reassuring with at least 95% probability that there is a difference
coord	Genomic coordinate of the alternative sequence
type	Type of splicing event (S, C1, C2, C3, ANN: exon skipping events, MIC: Microexon skipping events, IR: intron retention events, Alt3: alternative splice site acceptors, Alt5: Alternative splice donors)
Table S7	Differential expressed genes for cluster 2 vs cluster 1
gene_symbol	Gene symbol
description	Gene description
avg_log2FC	Log2 fold-chage of the average expression between the two groups. Positive values indicate that the feature is more highly expressed in cluster 2.
p_val_adj	Adjusted p-value, based on bonferroni correction using all features in the dataset
Table S8	Single-cell gene markers per cluster
cluster_1_markers	Gene symbols of cluster 1 gene markers
cluster_2_markers	Gene symbols of cluster 2 gene markers
cluster_3_markers	Gene symbols of cluster 3 gene markers
cluster_4_markers	Gene symbols of cluster 4 gene markers
Table S9	ORA biological terms for single-cell clusters markers
gene_set	ID of the gene set
description	Description of the gene set
link	Link to the data source
enrichment_ratio_cluster1	Enrichment ratio between the number of mapped input genes over the expected number of input genes that are annotated in the gene set for cluster 1
FDR_cluster1	Corrected P-value for multiple testing for cluster 1
enrichment_ratio_cluster2	Enrichment ratio between the number of mapped input genes over the expected number of input genes that are annotated in the gene set for cluster 2
FDR_cluster2	Corrected P-value for multiple testing for cluster 2
enrichment_ratio_cluster3	Enrichment ratio between the number of mapped input genes over the expected number of input genes that are annotated in the gene set for cluster 3
FDR_cluster3	Corrected P-value for multiple testing for cluster 3
enrichment_ratio_cluster4	Enrichment ratio between the number of mapped input genes over the expected number of input genes that are annotated in the gene set for cluster 4
FDR_cluster4	Corrected P-value for multiple testing for cluster 4
Table S10	ORA phenotype terms for single-cell cluster markers
gene_set	ID of the gene set
description	Description of the gene set
link	Link to the data source
enrichment_ratio_cluster1	Enrichment ratio between the number of mapped input genes over the expected number of input genes that are annotated in the gene set for cluster 1
FDR_cluster1	Corrected P-value for multiple testing for cluster 1
enrichment_ratio_cluster2	Enrichment ratio between the number of mapped input genes over the expected number of input genes that are annotated in the gene set for cluster 2
FDR_cluster2	Corrected P-value for multiple testing for cluster 2
enrichment_ratio_cluster3	Enrichment ratio between the number of mapped input genes over the expected number of input genes that are annotated in the gene set for cluster 3
FDR_cluster3	Corrected P-value for multiple testing for cluster 3
enrichment_ratio_cluster4	Enrichment ratio between the number of mapped input genes over the expected number of input genes that are annotated in the gene set for cluster 4
FDR_cluster4	Corrected P-value for multiple testing for cluster 4
Table S11	Significant differential splicing events in Srrm2KD 24H cells
gene_symbol	Gene symbol
description	Gene description
splicing_event	VAST-DB splicing event ID
dPSI	estimated percent of inclusion, spliced in or splice site usage difference for mESC Srrm2+/- vs WT
mv	minimal value of difference between PSI between mESC Srrm2+/- and WT reassuring with at least 95% probability that there is a difference
coord	Genomic coordinate of the alternative sequence
type	Type of splicing event (S, C1, C2, C3, ANN: exon skipping events, MIC: Microexon skipping events, IR: intron retention events, Alt3: alternative splice site acceptors, Alt5: Alternative splice donors)
Table S12	Significant differential splicing events in Srrm2KD 72H cells
gene_symbol	Gene symbol
description	Gene description
splicing_event	VAST-DB splicing event ID
dPSI	estimated percent of inclusion, spliced in or splice site usage difference for mESC Srrm2+/- vs WT
mv	minimal value of difference between PSI between mESC Srrm2+/- and WT reassuring with at least 95% probability that there is a difference
coord	Genomic coordinate of the alternative sequence
type	Type of splicing event (S, C1, C2, C3, ANN: exon skipping events, MIC: Microexon skipping events, IR: intron retention events, Alt3: alternative splice site acceptors, Alt5: Alternative splice donors)
Table S13	Expression of transcript isoforms in Srrm2KD 24H and 72H replicates
transcript_id	Transcript IDs per gene
Exp1WTGL224H_S1	Expression (TPM) for control KD 24H replicate 1
Exp1WTGL272H_S2	Expression (TPM) for control KD 72H replicate 1
Exp1WTSRRM224H_S3	Expression (TPM) for Srrm2 KD 24H replicate 1
Exp1WTSRRM272H_S4	Expression (TPM) for Srrm2 KD 72H replicate 1
Exp2WTGL224H_S5	Expression (TPM) for control KD 24H replicate 2
Exp2WTGL272H_S6	Expression (TPM) for control KD 72H replicate 2
Exp2WTSRRM224H_S7	Expression (TPM) for Srrm2 KD 24H replicate 2
Exp2WTSRRM272H_S8	Expression (TPM) for Srrm2 KD 72H replicate 2
Exp3WTGL224H_S9	Expression (TPM) for control KD 24H replicate 3
Exp3WTGL272H_S10	Expression (TPM) for control KD 72H replicate 3
Exp3WTSRRM224H_S11	Expression (TPM) for Srrm2 KD 24H replicate 3
Exp3WTSRRM272H_S12	Expression (TPM) for Srrm2 KD 72H replicate 3
Table S14	Gene expression in Srrm2KD 24H cells
ensemble_id	Ensemble ID
gene_symbol	Gene symbol
description	Gene description
chrom	Chromosome where gene is located
gene_seq_start	Gene start position
gene_seq_end	Gene end position
PValue	p-Value of differential expression for mESC Srrm2+/- vs WT
FDR	Adjusted p-value of differential expression for mESC Srrm2+/- vs WT
Log2FC	Log2 Fold-change of differential expression for mESC Srrm2+/- vs WT
is_DEG	Differential expressed genes classification
gene_biotype	Gene classification
Table S15	Gene expression in Srrm2KD 72H cells
ensemble_id	Ensemble ID
gene_symbol	Gene symbol
description	Gene description
chrom	Chromosome where gene is located
gene_seq_start	Gene start position
gene_seq_end	Gene end position
PValue	p-Value of differential expression for mESC Srrm2+/- vs WT
FDR	Adjusted p-value of differential expression for mESC Srrm2+/- vs WT
Log2FC	Log2 Fold-change of differential expression for mESC Srrm2+/- vs WT
is_DEG	Differential expressed genes classification
gene_biotype	Gene classification
Table S16	Antibodies used in this study
Antibody	Antibody name
Company (Cat#)	Company and catalog number of the antibody
Working dilution	Antibody dilution
Technique	Experimental procedure where the antibody was used

## Sheet: table_s5
gene_set	link	enrichment_score	normalized_enrichment_score	FDR	size	leading_edge_num	user_id
SRF_C	http://www.broadinstitute.org/gsea/msigdb/cards/SRF_C	0.57959	2.08787	0	310	107	Acta1;Acta2;Actb;Actg1;Actn1;Actn4;Actr3;Anxa6;Arhgap1;Arhgap8;Arpc4;Bcam;Bmp2k;Cacna1b;Cald1;Cap1;Car3;Cd248;Cdc14b;Cfl1;Cnn1;Cnn2;Col1a1;Col1a2;Col3a1;Col4a1;Col4a2;Col4a5;Col4a6;Col5a1;Col5a2;Col7a1;Col8a1;Ctnnd1;Dapk3;Dstn;Dusp10;Dusp5;Dusp6;Dusp7;Egr1;Fhl2;Flna;Flnb;Flnc;Fos;Gadd45g;Ier2;Igf2os;Itga3;Itga7;Itgb1;Itgb5;Jph1;Jph2;Junb;Klf6;Lcp1;Lin28a;Lin28b;Lpp;Lrp2;Lrrc8b;Lrrc8c;Lrrk2;Meis2;…
SRF_Q6	http://www.broadinstitute.org/gsea/msigdb/cards/SRF_Q6	0.520467	1.90947	0	401	92	Acta1;Acta2;Actb;Actg1;Actn1;Actn4;Adamts12;Adamts7;Anxa6;Bdnf;Cacna1b;Cald1;Chd7;Cited2;Cnn1;Cnn2;Col1a1;Col1a2;Col3a1;Col4a1;Col4a2;Col4a5;Col4a6;Col5a1;Col5a2;Col7a1;Ctdspl;Dusp10;Dusp5;Egr1;Epha1;Epha2;Epha6;Epha7;Fam83h;Flna;Flnb;Flnc;Gadd45g;Hist1h2ao;Hivep2;Igf2os;Itga3;Itga7;Jmjd1c;Jph1;Jph2;Junb;Kif1a;Kif1b;Klf6;Ldha;Lpp;Lrp2;Lrrc8c;Lrrfip1;Lrrk2;Lsp1;Mapkapk2;Mfhas1;Myadm;Myl6;Myl9;Myo1…
GATA_Q6	http://www.broadinstitute.org/gsea/msigdb/cards/GATA_Q6	0.510858	1.80174	0.000340178	228	64	Adm;Aif1l;Amfr;Amot;Anks1b;Bin1;Capn2;Cd34;Clu;Cnn1;Col1a1;Col1a2;Col3a1;Col4a1;Col4a2;Col4a5;Col4a6;Col5a1;Col5a2;Col7a1;Ctnna1;Edn1;Eno1;Eno3;Fhl2;Fhl3;Fosl2;Gatm;H1f0;Jmjd1c;Jph1;Jph2;Jun;Map4k5;Mogat2;Nrep;Nrp1;Nrxn1;Pcdh1;Pcdh11x;Pcdh7;Pdzd2;Pfkfb3;Plxna1;Plxnb1;Plxnb2;Plxnd1;Rbpms2;Rhd;Robo2;Slc18a1;Slc4a2;Slitrk5;Spry4;Susd1;Suv39h1;Tdrd5;Tnc;Tspan12;Tspan9;Tubb4b;Tubb6;Vps18;Zbtb7b
AREB6_02	http://www.broadinstitute.org/gsea/msigdb/cards/AREB6_02	0.499481	1.8174	0.000377976	330	98	Aff3;Armcx2;Bcam;Bcl2l1;Ccdc106;Cdh13;Cldn1;Cldn7;Col1a1;Col1a2;Col3a1;Col4a1;Col4a2;Col4a5;Col4a6;Col5a1;Col5a2;Col7a1;Cpne2;Crat;Crebzf;Ddr1;Dgkg;Dnajb5;Dnmt3a;Dnmt3b;Dtna;Dtnb;Edn1;Egfr;Erbb2;Erbb3;Fads2;Fads3;Fdps;Flna;Flnb;Flnc;Fos;Gabra5;Gadd45g;Gprin1;Hmgcs1;Ikzf2;Itga3;Jade2;Jade3;Jmjd1c;Kif13a;Lamc2;Lcp1;Llgl1;Llgl2;Map3k15;Map3k5;Mtmr4;Myl3;Myo18a;Nrp1;Nrxn1;Ocln;Otud7b;Pabpn1;Pcdh1;Pcd…
SMAD3_Q6	http://www.broadinstitute.org/gsea/msigdb/cards/SMAD3_Q6	0.508332	1.83049	0.000425223	301	104	Actn1;Actn4;Ager;Agpat3;Agpat4;Ajuba;Aldh4a1;Anks1b;Atxn7l1;Bhlhe41;Bmpr2;Cacnb2;Cacnb3;Celf4;Cgrrf1;Chdh;Cntfr;Col1a1;Col1a2;Col3a1;Col4a1;Col4a2;Col4a5;Col4a6;Col5a1;Col5a2;Col7a1;Crabp2;Crat;Dmpk;Dusp3;Ebf1;Ebf4;Edn1;Elovl1;Emid1;Ephx4;Eya1;Eya4;Fgf13;Fgf14;Fzd1;Fzd2;Fzd7;Gabre;Gadd45g;Git1;H1f0;Jade2;Jarid2;Jmjd1c;Kirrel;Klf7;Lamc2;Limd2;Lin28a;Lin28b;Lox;Lrp2;Map7d1;Meis1;Meis2;Mrc2;Mtcl1;Mt…
SRF_Q5_01	http://www.broadinstitute.org/gsea/msigdb/cards/SRF_Q5_01	0.516686	1.86732	0.000453571	333	107	Acta1;Acta2;Actb;Actg1;Actn1;Actn4;Actr3;Anxa6;Arpc4;Atf3;Bcr;Cacna1b;Cald1;Car3;Cd248;Cfl1;Cited2;Cnn1;Cnn2;Col1a1;Col1a2;Col3a1;Col4a1;Col4a2;Col4a5;Col4a6;Col5a1;Col5a2;Col7a1;Csrp1;Ctnnd1;Dgkg;Dstn;Dusp10;Dusp5;Egr1;Fam131b;Flna;Flnb;Flnc;Fos;Foxo4;Gadd45g;Hist1h2ah;Hist1h2an;Hist1h2ao;Hist2h2ab;Hist2h3c2;Hras;Ier2;Igf2os;Itgb1;Itgb5;Itgb8;Jmjd1c;Junb;Klf6;Lcp1;Lpp;Lrrc8a;Lrrc8b;Lrrc8c;Lrrfip…
WGGAATGY_TEF1_Q6	http://www.broadinstitute.org/gsea/msigdb/cards/WGGAATGY_TEF1_Q6	0.493531	1.83175	0.000485969	491	165	Acsl3;Acsl4;Acta1;Acta2;Actb;Ajuba;Angpt1;Atrnl1;Bcam;Bmp4;Cacna1h;Camk2d;Camk2g;Car14;Cav1;Cdc42ep1;Cdh1;Cdh3;Cdk6;Cfl1;Cgn;Chd4;Cks1b;Cnn3;Col1a1;Col1a2;Col3a1;Col4a1;Col4a2;Col4a5;Col4a6;Col5a1;Col5a2;Col7a1;Cplx2;Cpne2;Crlf1;Cryab;Cttnbp2nl;Dab2ip;Dclk1;Ddr1;Ddx23;Dis3l;Dlg1;Dsp;Dusp6;Dusp7;Edn1;Egfr;Ehd1;Ehd2;Ehd3;Ehd4;Epha1;Epha2;Epha6;Epha7;Erbb2;Erbb3;Esrp1;Esrp2;Fermt1;Fermt2;Fgf13;Fgf14…
RACTNNRTTTNC_UNKNOWN	http://www.broadinstitute.org/gsea/msigdb/cards/RACTNNRTTTNC_UNKNOWN	-0.395668	-1.54743	0.0562465	184	49	4930522L14Rik;Abcc2;Abcc5;Ckb;Csrnp2;Ctcfl;Dpysl3;Gm14124;Gm14295;Gm14305;Gm14325;Gm14326;Gm2004;Hmx2;Klf9;Misp;Mknk1;Mon1a;Nsd1;Ogg1;Pax6;Swt1;Tgfbi;Tmed1;Tmed5;Tnrc6c;Trps1;Tyro3;Zfp111;Zfp14;Zfp160;Zfp182;Zfp229;Zfp35;Zfp40;Zfp583;Zfp595;Zfp60;Zfp606;Zfp619;Zfp72;Zfp738;Zfp74;Zfp748;Zfp759;Zfp810;Zfp871;Zfp941;Zfp945
ACTAYRNNNCCCR_UNKNOWN	http://www.broadinstitute.org/gsea/msigdb/cards/ACTAYRNNNCCCR_UNKNOWN	-0.311579	-1.34711	0.0575545	596	145	4930522L14Rik;Abcc2;Abcc5;Ablim2;Alkbh8;Asb10;Asxl2;Atf6b;Atl3;BC005537;Bod1l;Brca1;Brms1l;Ccdc68;Cdc45;Cmas;Cnpy2;Coq10b;Cpeb3;Cryzl1;Csde1;Ctnnal1;Dcun1d4;Dmxl1;Dmxl2;Dnah2;Dnah6;Fntb;Ftsj1;Fuz;Gm14124;Gm14295;Gm14305;Gm14325;Gm14326;Gm2004;Gpd1l;Hbp1;Hirip3;Hmg20a;Hspa13;Hspb6;Immt;Ing3;Itpr3;Itsn1;Kat2b;Kbtbd8;Klhl24;Klhl28;Lars;Lcmt1;Maf1;Map2k6;Mcur1;Mitf;Mon1a;Mpi;Napb;Ndc1;Nfatc2ip;Nkiras…
TNCATNTCCYR_UNKNOWN	http://www.broadinstitute.org/gsea/msigdb/cards/TNCATNTCCYR_UNKNOWN	-0.348075	-1.38211	0.0703081	195	66	2410015M20Rik;4930522L14Rik;Actr3b;Alkbh8;Atf6b;Chmp2a;Cnpy2;Col6a4;Coq10b;Cpeb3;Cpeb4;Csrnp2;Dpysl3;Fgr;Ftsj1;Gm14124;Gm14295;Gm14305;Gm14325;Gm14326;Gm2004;Gm6710;Gpr183;Hmg20a;Ipo7;Map2k6;Mon1a;Mpi;Nsd1;Pnkd;Prkrip1;Psmc3;Ptpn6;Tle3;Tmed1;Tmed5;Tsta3;Ttc1;Vps41;Yes1;Zfp111;Zfp14;Zfp160;Zfp182;Zfp189;Zfp229;Zfp263;Zfp28;Zfp329;Zfp35;Zfp40;Zfp442;Zfp583;Zfp595;Zfp60;Zfp606;Zfp619;Zfp72;Zfp738;Zf…
