# Supplementary material for: SRRM2 splicing factor modulates cell fate in early development
Source: Biol Open. 2024 Apr 24;13(4):bio060415. doi: 10.1242/bio.060415 (PMC11070786; doi:10.1242/bio.060415)
Supplement: Table S8. Single-cell gene markers per cluster [file biolopen-13-060415-TableS8.xlsx]

## Sheet: tables_legends
Table S1	Differentially Expressed Genes between Srrm2+/- vs WT ES cells
ensemble_id	Ensemble ID
gene_symbol	Gene symbol
description	Gene description
chrom	Chromosome where gene is located
gene_seq_start	Gene start position
gene_seq_end	Gene end position
PValue	p-Value of differential expression for mESC Srrm2+/- vs WT
FDR	Adjusted p-value of differential expression for mESC Srrm2+/- vs WT
log2FC	Log2 Fold-change of differential expression for mESC Srrm2+/- vs WT
tpms_E14_WT_Repl1_S1	Expression of WT replicate 1 in transcript per million (TPMs)
tpms_E14_WT_Repl2_S2	Expression of WT replicate 2 in transcript per million (TPMs)
tpms_E14_WT_Repl3_S3	Expression of WT replicate 3 in transcript per million (TPMs)
tpms_SRRM2_KO_Repl1_S4	Expression of Srrm2+/- replicate 1 in transcript per million (TPMs)
tpms_SRRM2_KO_Repl2_S5	Expression of Srrm2+/- replicate 2 in transcript per million (TPMs)
tpms_SRRM2_KO_Repl3_S6	Expression of Srrm2+/- replicate 3 in transcript per million (TPMs)
gene_biotype	Gene classification
bio_process	Gene biological function
molec_function	Gene molecular function
Table S2	GSEA biological GO-terms in Srrm2+/- cells
gene_set	ID of the gene set
description	Description of the gene set
link	Link to the data source
enrichment_score	The maximum running sum of scores for the ranked gene expression list
NES	Normalized score against the average enrichment score of all permutations
FDR	Corrected P-value for multiple testing
size	The number of genes in the set
leading_edge_num	Number of genes that contribute most to the enrichment score
user_id	Gene IDs of leading edge genes
Table S3	GSEA single-cell embryo cell lineage markers in Srrm2+/- cells
gene_set	ID of the gene set
link	Link to the data source
enrichment_score	The maximum running sum of scores for the ranked gene expression list
NES	Normalized score against the average enrichment score of all permutations
FDR	Corrected P-value for multiple testing
size	The number of genes in the set
leading_edge_num	Number of genes that contribute most to the enrichment score
user_id	Gene IDs of leading edge genes
Table S4	ORA mogrify transcription factors in Srrm2+/- cells
gene_set	ID of the gene set
size	The number of genes in the set
overlap	The number of mapped input genes that are annotated in the gene set
expect	Expected number of input genes that are annotated in the gene set
enrichment_ratio	Ratio overlap/expect
FDR	Corrected P-value for multiple testing
user_id	Gene IDs of overlap genes
Table S5	GSEA transcription factor network in Srrm2+/- cells
gene_set	ID of the gene set
link	Link to the data source
enrichment_score	The maximum running sum of scores for the ranked gene expression list
normalized_enriched_score	Normalized score against the average enrichment score of all permutations
FDR	Corrected P-value for multiple testing
size	The number of genes in the set
leading_edge_num	Number of genes that contribute most to the enrichment score
user_id	Gene IDs of leading edge genes
Table S6	Signigicant differential splicing events in Srrm2+/- cells
gene_symbol	Gene symbol
description	Gene description
splicing_event	VAST-DB splicing event ID
dPSI	estimated percent of inclusion, spliced in or splice site usage difference for mESC Srrm2+/- vs WT
mv	minimal value of difference between PSI between mESC Srrm2+/- and WT reassuring with at least 95% probability that there is a difference
coord	Genomic coordinate of the alternative sequence
type	Type of splicing event (S, C1, C2, C3, ANN: exon skipping events, MIC: Microexon skipping events, IR: intron retention events, Alt3: alternative splice site acceptors, Alt5: Alternative splice donors)
Table S7	Differential expressed genes for cluster 2 vs cluster 1
gene_symbol	Gene symbol
description	Gene description
avg_log2FC	Log2 fold-chage of the average expression between the two groups. Positive values indicate that the feature is more highly expressed in cluster 2.
p_val_adj	Adjusted p-value, based on bonferroni correction using all features in the dataset
Table S8	Single-cell gene markers per cluster
cluster_1_markers	Gene symbols of cluster 1 gene markers
cluster_2_markers	Gene symbols of cluster 2 gene markers
cluster_3_markers	Gene symbols of cluster 3 gene markers
cluster_4_markers	Gene symbols of cluster 4 gene markers
Table S9	ORA biological terms for single-cell clusters markers
gene_set	ID of the gene set
description	Description of the gene set
link	Link to the data source
enrichment_ratio_cluster1	Enrichment ratio between the number of mapped input genes over the expected number of input genes that are annotated in the gene set for cluster 1
FDR_cluster1	Corrected P-value for multiple testing for cluster 1
enrichment_ratio_cluster2	Enrichment ratio between the number of mapped input genes over the expected number of input genes that are annotated in the gene set for cluster 2
FDR_cluster2	Corrected P-value for multiple testing for cluster 2
enrichment_ratio_cluster3	Enrichment ratio between the number of mapped input genes over the expected number of input genes that are annotated in the gene set for cluster 3
FDR_cluster3	Corrected P-value for multiple testing for cluster 3
enrichment_ratio_cluster4	Enrichment ratio between the number of mapped input genes over the expected number of input genes that are annotated in the gene set for cluster 4
FDR_cluster4	Corrected P-value for multiple testing for cluster 4
Table S10	ORA phenotype terms for single-cell cluster markers
gene_set	ID of the gene set
description	Description of the gene set
link	Link to the data source
enrichment_ratio_cluster1	Enrichment ratio between the number of mapped input genes over the expected number of input genes that are annotated in the gene set for cluster 1
FDR_cluster1	Corrected P-value for multiple testing for cluster 1
enrichment_ratio_cluster2	Enrichment ratio between the number of mapped input genes over the expected number of input genes that are annotated in the gene set for cluster 2
FDR_cluster2	Corrected P-value for multiple testing for cluster 2
enrichment_ratio_cluster3	Enrichment ratio between the number of mapped input genes over the expected number of input genes that are annotated in the gene set for cluster 3
FDR_cluster3	Corrected P-value for multiple testing for cluster 3
enrichment_ratio_cluster4	Enrichment ratio between the number of mapped input genes over the expected number of input genes that are annotated in the gene set for cluster 4
FDR_cluster4	Corrected P-value for multiple testing for cluster 4
Table S11	Significant differential splicing events in Srrm2KD 24H cells
gene_symbol	Gene symbol
description	Gene description
splicing_event	VAST-DB splicing event ID
dPSI	estimated percent of inclusion, spliced in or splice site usage difference for mESC Srrm2+/- vs WT
mv	minimal value of difference between PSI between mESC Srrm2+/- and WT reassuring with at least 95% probability that there is a difference
coord	Genomic coordinate of the alternative sequence
type	Type of splicing event (S, C1, C2, C3, ANN: exon skipping events, MIC: Microexon skipping events, IR: intron retention events, Alt3: alternative splice site acceptors, Alt5: Alternative splice donors)
Table S12	Significant differential splicing events in Srrm2KD 72H cells
gene_symbol	Gene symbol
description	Gene description
splicing_event	VAST-DB splicing event ID
dPSI	estimated percent of inclusion, spliced in or splice site usage difference for mESC Srrm2+/- vs WT
mv	minimal value of difference between PSI between mESC Srrm2+/- and WT reassuring with at least 95% probability that there is a difference
coord	Genomic coordinate of the alternative sequence
type	Type of splicing event (S, C1, C2, C3, ANN: exon skipping events, MIC: Microexon skipping events, IR: intron retention events, Alt3: alternative splice site acceptors, Alt5: Alternative splice donors)
Table S13	Expression of transcript isoforms in Srrm2KD 24H and 72H replicates
transcript_id	Transcript IDs per gene
Exp1WTGL224H_S1	Expression (TPM) for control KD 24H replicate 1
Exp1WTGL272H_S2	Expression (TPM) for control KD 72H replicate 1
Exp1WTSRRM224H_S3	Expression (TPM) for Srrm2 KD 24H replicate 1
Exp1WTSRRM272H_S4	Expression (TPM) for Srrm2 KD 72H replicate 1
Exp2WTGL224H_S5	Expression (TPM) for control KD 24H replicate 2
Exp2WTGL272H_S6	Expression (TPM) for control KD 72H replicate 2
Exp2WTSRRM224H_S7	Expression (TPM) for Srrm2 KD 24H replicate 2
Exp2WTSRRM272H_S8	Expression (TPM) for Srrm2 KD 72H replicate 2
Exp3WTGL224H_S9	Expression (TPM) for control KD 24H replicate 3
Exp3WTGL272H_S10	Expression (TPM) for control KD 72H replicate 3
Exp3WTSRRM224H_S11	Expression (TPM) for Srrm2 KD 24H replicate 3
Exp3WTSRRM272H_S12	Expression (TPM) for Srrm2 KD 72H replicate 3
Table S14	Gene expression in Srrm2KD 24H cells
ensemble_id	Ensemble ID
gene_symbol	Gene symbol
description	Gene description
chrom	Chromosome where gene is located
gene_seq_start	Gene start position
gene_seq_end	Gene end position
PValue	p-Value of differential expression for mESC Srrm2+/- vs WT
FDR	Adjusted p-value of differential expression for mESC Srrm2+/- vs WT
Log2FC	Log2 Fold-change of differential expression for mESC Srrm2+/- vs WT
is_DEG	Differential expressed genes classification
gene_biotype	Gene classification
Table S15	Gene expression in Srrm2KD 72H cells
ensemble_id	Ensemble ID
gene_symbol	Gene symbol
description	Gene description
chrom	Chromosome where gene is located
gene_seq_start	Gene start position
gene_seq_end	Gene end position
PValue	p-Value of differential expression for mESC Srrm2+/- vs WT
FDR	Adjusted p-value of differential expression for mESC Srrm2+/- vs WT
Log2FC	Log2 Fold-change of differential expression for mESC Srrm2+/- vs WT
is_DEG	Differential expressed genes classification
gene_biotype	Gene classification
Table S16	Antibodies used in this study
Antibody	Antibody name
Company (Cat#)	Company and catalog number of the antibody
Working dilution	Antibody dilution
Technique	Experimental procedure where the antibody was used

## Sheet: table_s8
cluster_1_markers	cluster_2_markers	cluster_3_markers	cluster_4_markers
1700097N02Rik	Dppa3	2810004N23Rik	1500009L16Rik
2410006H16Rik	Dppa5a	AA465934	1700017B05Rik
2610318N02Rik	Ftl1	Abce1	1810058I24Rik
Actl6a	Gabarapl2	Abracl	2200002D01Rik
Adprh	Gm10076	Acat2	Abcg2
Alg13	Gpx4	Acsl3	Abracl
Anp32a	Hist1h2ap	Acsl4	Acadl
Apobec3	Hmces	Actg1	Acsl3
Apoe	Mt1	Adgrl2	Acta1
Arid5b	Mt2	Adk	Acta2
Asns	Mybl2	Aen	Actb
Ass1	Mylpf	Aqr	Actg1
AU018091	Mymx	Arf1	Actn1
Cd9	Rbpj	Arhgdia	Actn4
Cdc5l	Rpl35	Arhgdig	Actr3
Cep55	Rps27	Arid1a	Adgrl2
Chchd10	Rps29	Arid2	Afap1
Chchd2	Slc25a4	Arl4c	Afdn
Chmp2a	Tcea3	Arpc5	Agpat3
Ckb	Tcf15	Atox1	Agpat4
Cltb	Uba52	Atp5k	Ahnak
Cobl	Upp1	Atp5md	Ahnak2
Cox5a	Zfp42	Atp6v0e	Ajuba
Cox6b2		Basp1	Akap12
Csrp2		Bcar1	Akr1a1
Cst3		Bex4	Akt1
Ddah2		Bmyc	Amotl1
Dkc1		Bola2	Amotl2
Dnah8		Bptf	Anxa1
Dnajc21		Bst2	Anxa2
Dnmt3l		Car2	Anxa3
Dppa5a		Car4	Anxa5
Dpys		Card19	Anxa6
Ebp		Carm1	Ap1s1
Ech1		Casp3	Ap2s1
Eif2s3y		Cbr1	Ap3s1
Enah		Cbr3	Apela
Epb41l4a		Cbx3	App
Ephx2		Ccnd1	Arap2
Esco2		Cd24a	Arf1
Esrrb		Cdc26	Arf4
Etfb		Cdc42	Arf5
Fabp3		Cdh1	Arhgdia
Fam25c		Cdk2ap1	Arhgdig
Fbxo15		Cdv3	Arid3a
Fn1		Celf4	Arl2bp
Frrs1		Chchd7	Arl4c
Fxyd6		Chd1	Arl6ip5
Gdf3		Chd4	Arl8a
Gjb3		Chd7	Arpc1a
Glo1		Chd9	Arpc1b
Gm46332		Cks1b	Arpc2
Gm49504		Cldn6	Arpc5
Gm8797		Cldn7	Arpc5l
Gpx1		Cops9	Arpp19
Gsta4		Cox7c	Atf3
H2afv		Cpsf2	Atp2b1
H2afx		Crabp2	Atp5k
Hexb		Crb3	Atp5md
Hmces		Crip2	Atp6v0b
Hormad1		Csnk1g2	Atp6v0e
Hsd17b14		Csnk2a2	Atp6v1g1
Hsf2bp		Cul1	Atxn7l3b
Hsp90aa1		Cyb5a	B2m
Hspb1		Cycs	Basp1
Idh2		Cyp51	Baz1a
Ifitm1		D8Ertd738e	Bbx
Ifitm2		Dcakd	Bcam
Impa2		Ddit4	Bcar1
Jam2		Ddx18	Bcl10
Kat6b		Ddx21	Bcl2l1
Kdm3a		Ddx24	Bcl2l11
Kdm5b		Ddx3x	Bex1
Klf2		Dek	Bex3
Klf3		Dhcr24	Bex4
Klf4		Dhx15	Bhlhe40
Klf5		Dnajc9	Bin1
Krt42		Dnmt3a	Bloc1s2
Lap3		Dnmt3b	Bmp1
Ldhb		Dph3	Bnip2
Lefty2		Dusp4	Bok
Lgals3		Dusp6	Bscl2
Lima1		Dut	Bsg
Lrrc31		Ecpas	Bst2
Lrrc34		Eef1akmt1	Btg2
Ly75		Egln1	Btg3
Manba		Eif1ax	Cald1
Mcf2		Eif1b	Calm1
Mia		Eif4ebp2	Calr
Morc1		Eif4g1	Calu
Mov10		Eif4g2	Camk2d
mt-Atp6		Eif4h	Cap1
mt-Co1		Eif5a	Capg
mt-Co2		Elavl1	Capn2
mt-Co3		Eloc	Capns1
mt-Cytb		Elof1	Capza2
Mtf2		Emb	Capzb
Mybl2		Enc1	Car2
Mylpf		Enpp2	Car4
Mymx		Epcam	Carhsp1
Nanog		Erh	Cast
Ncam1		Exosc7	Cavin1
Npc2		Ezr	Ccdc50
Nr0b1		Fabp5	Ccm2
Nupr1		Fads2	Ccn1
Ooep		Fam162a	Ccn2
Pcolce2		Fam169a	Ccn4
Pdgfa		Fasn	Ccnd2
Pfkp		Fdps	Ccng1
Phf11d		Fem1b	Cd151
Prrc1		Fgf5	Cd24a
Ralbp1		Fkbp1a	Cd47
Rasgrp2		Fndc3c1	Cd63
Rbmxl2		Fth1	Cd81
Rest		Fzd2	Cdc42
Rhox5		G2e3	Cdc42ep5
Rnf17		G3bp2	Cdh1
Rpl12		Gatad1	Cdk6
Rpp25		Gclm	Cdkn1a
Rps18		Gja1	Cdkn1c
Sept1		Glrx5	Cdkn2a
Sfrp1		Gm10076	Cdkn2b
Slc25a36		Gm47283	Cebpd
Slc29a1		Gmps	Cep170b
Smc1b		Gnai2	Cers2
Sod2		Gnai3	Cfl1
Sox2		Gnas	Cfl2
Spc24		Gnb1	Cgn
Spp1		Gng2	Chd7
Spty2d1		Gng3	Chmp2b
Srrm2		Gng5	Cited1
Stk38		Got2	Cited2
Stmn1		Gpd2	Ckap4
Stmn2		Grb10	Cks1b
Sugt1		Gtf2h5	Clcn5
Tbx3		Gtf2i	Cldn6
Tcea3		Guk1	Cldn7
Tcl1		H2-K1	Clic1
Tdh		H3f3b	Clic4
Tdrd12		Hdgf	Clip1
Tet1		Hdgfl3	Clu
Tfap2c		Hdlbp	Cmtm7
Tfcp2l1		Hells	Cnih1
Trap1a		Hes6	Cnih4
Trh		Hip1	Cnn1
Triml1		Hist1h1e	Cnn2
Triml2		Hist1h2ae	Cnn3
Tubb2b		Hist1h2ap	Cnot7
Ubald2		Hmgb1	Cntfr
Ucp2		Hmgcr	Col11a1
Upp1		Hmgcs1	Col1a2
Vangl1		Hmgn1	Col4a1
Yes1		Hmgn2	Col4a2
Zfp42		Hnrnpa0	Col5a1
Zfp57		Hnrnpa1	Colec12
Zfp990		Hnrnpa2b1	Commd3
		Hnrnpa3	Comt
		Hnrnpab	Cops9
		Hook1	Cotl1
		Hras	Cox7c
		Hspa5	Crb3
		Hspd1	Creb3
		Hsph1	Creb3l1
		Hunk	Crim1
		Id1	Crip2
		Id2	Crlf1
		Idi1	Cryab
		Igf2bp1	Csf1
		Isyna1	Csnk1e
		Itgb1	Csrp1
		Ivns1abp	Cst3
		Jph4	Cstb
		Jund	Ctnna1
		Kcnk1	Ctnnd1
		Khdrbs1	Ctsb
		Kif1a	Ctsc
		Kif21a	Ctsd
		Klf7	Ctsl
		Klhdc2	Cttn
		Kmt5a	Cxcl16
		Kpnb1	Cyba
		Kras	Cycs
		Krtcap2	Cyp51
		L1td1	D8Ertd738e
		Larp7	Daam1
		Lbr	Dag1
		Ldha	Dapk3
		Lef1	Dbi
		Limd2	Dbn1
		Lin28a	Dcaf12l1
		Lin28b	Dcun1d5
		Lmo4	Ddah1
		Lrrc59	Ddit4
		Lsm3	Ddr1
		Lsm6	Ddx24
		Lyar	Dlgap4
		Malat1	Dnajb11
		Manf	Dnajc9
		Map7d3	Dok2
		Marcks	Dpysl2
		Mdk	Dsp
		Meg3	Dstn
		Metap2	Dusp1
		Mettl9	Dusp11
		Mkrn1	Dusp14
		Mlf2	Dusp4
		Mrfap1	Dusp5
		Mrpl12	Dusp6
		Mrpl20	Dusp9
		Mrpl34	Dynlrb1
		Mrps21	Ebpl
		Mrto4	Ecm1
		Msmo1	Ecpas
		Mtch1	Edf1
		Mtcl1	Efna5
		Mtdh	Ehd4
		Mthfd2	Eid1
		Mvd	Eif3j2
		Myb	Eloc
		Myef2	Elof1
		Myh10	Elovl1
		Nabp2	Emc7
		Naf1	Emd
		Nav2	Emp3
		Ncl	Eno3
		Ndfip1	Eny2
		Ndufa2	Epcam
		Ndufa5	Ergic3
		Ndufb1-ps	Erp29
		Nectin1	Errfi1
		Nedd8	Esd
		Nes	Espn
		Nme1	Eva1b
		Nop10	F11r
		Nr2f6	F2r
		Nr6a1	F3
		Nsd2	Fabp5
		Nsun2	Fam162a
		Nt5dc2	Fam216a
		Odc1	Fasn
		Ost4	Fat1
		Ostc	Fdft1
		Otx2	Fdps
		Pbx1	Fermt2
		Pbx3	Fgfbp1
		Pcbp2	Fgfr1
		Pcbp4	Fhl2
		Pclaf	Fis1
		Pdap1	Fjx1
		Pdlim7	Fkbp10
		Pdzd4	Fkbp1a
		Pfn1	Flna
		Pgam1	Flnb
		Phf5a	Flnc
		Phgdh	Fn1
		Pim2	Fndc3c1
		Pla2g12a	Fstl1
		Platr10	Fzd2
		Plekha1	Gabarap
		Pmvk	Gadd45b
		Polg	Gadd45g
		Polr1d	Galnt1
		Polr2k	Gap43
		Polr3k	Gatad1
		Pom121	Gbp2
		Pou3f1	Gbp2b
		Ppa1	Gja1
		Pphln1	Glipr2
		Ppid	Glrx5
		Ppm1g	Gm10076
		Ppp1r14b	Gm47283
		Prdx6	Gnai2
		Prpf4b	Gnai3
		Prps2	Gnas
		Psmb10	Gnb1
		Psors1c2	Gnb2
		Pten	Gng10
		Ptma	Gng11
		Ptp4a2	Gng12
		Ptprf	Gng2
		Qser1	Gng3
		Rab25	Gng5
		Rab5if	Gpc4
		Rangap1	Gpx3
		Rap1b	Gpx8
		Rarg	Grb10
		Rbis	Gsk3b
		Rbm3	Gsn
		Rbpms	Gsto1
		Rbpms2	H2-K1
		Rfxap	H3f3b
		Rian	Hacd1
		Rlim	Hbegf
		Rnf187	Hcfc1r1
		Rnps1	Hdgfl3
		Romo1	Hdlbp
		Rpl22l1	Hectd1
		Rpl41	Hip1
		Rps27l	Hmga2
		Rragd	Hmgcr
		Rrp1	Hmgcs1
		Rrp8	Hmgn1
		Rwdd1	Hmgn2
		Sall2	Hmgn3
		Scand1	Hpcal1
		Scd1	Hras
		Scd2	Hsbp1
		Sec61g	Hspa5
		Sema6a	Hspb11
		Serf1	Hspg2
		Serp1	Id1
		Sfrp2	Id2
		Sigmar1	Id3
		Sinhcaf	Idi1
		Skil	Ier3
		Slc16a3	Ier3ip1
		Slc2a1	Ier5
		Slc9a3r1	Ier5l
		Sltm	Ifitm3
		Smarcd1	Ift43
		Smchd1	Igf1r
		Smco4	Igf2bp1
		Smo	Igfbp2
		Snhg14	Igfbp3
		Snrpb	Igfbp4
		Snrpd1	Igfbp7
		Snrpg	Ilk
		Snrpn	Impact
		Soat1	Impad1
		Sox11	Irs2
		Sox3	Itga3
		Sox4	Itgb1
		Spop	Itm2a
		Sqle	Itm2b
		Srsf1	Itm2c
		Srsf2	Jmjd1c
		Srsf9	Jpt1
		Ssbp3	Jun
		Ssrp1	Junb
		Stag2	Jund
		Strap	Kcmf1
		Strbp	Kcnk1
		Tasor2	Kdm6b
		Tceal8	Khdrbs1
		Tcfl5	Kif1a
		Tdg	Kif1b
		Tead2	Kif5c
		Thoc7	Klf6
		Timm10b	Klf7
		Timm13	Klhdc2
		Timm21	Kmt5a
		Timm8a1	Kpna4
		Timm8b	Kras
		Tle4	Krt18
		Tma7	Krt19
		Tmem167	Krt7
		Tmem238	Krt8
		Tmem54	Krtcap2
		Tmpo	Ktn1
		Tnpo1	Lamb1
		Tomm70a	Laptm4a
		Top1	Lasp1
		Tpi1	Ldha
		Tpm4	Lgals1
		Trim33	Limd2
		Trim44	Litaf
		Trio	Lmna
		Tuba1a	Lmo4
		Tubb6	Loxl2
		Txnrd1	Lpar4
		Ube2e1	Lpar6
		Ube2i	Lpgat1
		Ube2m	Lpp
		Ube2r2	Lrp2
		Ube2v1	Lrpap1
		Ubr7	Lrrc59
		Uqcc2	Lrrfip1
		Uqcr11	Lsr
		Utp14a	Lxn
		Vps36	Ly6e
		Wbp11	Maged2
		Xpo1	Malat1
		Ybx3	Manf
		Ywhaz	Map1b
		Zcchc3	Map1lc3a
		Zcrb1	Map2k4
		Zdbf2	Map7d1
		Zfhx3	Mapk6
		Zfp36l2	Mapkapk2
		Zfp608	Mapre1
		Zic2	March5
		Zic5	Marcks
		Zmynd8	Marcksl1
		Znrd2	Mbnl2
		Zyx	Mcrip1
			Mdk
			Mdm2
			Mest
			Metap2
			Mfge8
			Midn
			Mlf2
			Mmp14
			Mprip
			Mrpl54
			Mrps21
			Msmo1
			Msn
			Mtap
			Mtch1
			Mthfd2
			Mtpn
			Myadm
			Myh10
			Myh9
			Myl12a
			Myl6
			Myl9
			Myo18a
			Myo1c
			Nabp2
			Ndfip1
			Ndfip2
			Ndn
			Ndufa2
			Ndufb1-ps
			Nectin2
			Nedd8
			Nefm
			Nenf
			Nes
			Nisch
			Nme1
			Noct
			Nr6a1
			Nradd
			Nrip1
			Nsd2
			Nt5c
			Nudt18
			Nxn
			Oat
			Odc1
			Ogfr
			Orai1
			Ostc
			Ostf1
			Otud7b
			P4hb
			Pak2
			Pakap.1
			Palld
			Parva
			Pawr
			Pbrm1
			Pbx1
			Pcbp4
			Pclaf
			Pdap1
			Pdcd6
			Pdcd6ip
			Pdcl3
			Pdia3
			Pdia6
			Pdlim2
			Pdlim5
			Pdlim7
			Pea15a
			Peg10
			Peg3
			Perp
			Pfn1
			Pgls
			Phc2
			Phgdh
			Phlda1
			Phlda3
			Phldb2
			Picalm
			Pid1
			Piezo1
			Pik3c2a
			Pim2
			Pitpna
			Pkdcc
			Pkp2
			Plaur
			Plec
			Plekha1
			Plekhf2
			Plekhg2
			Plin2
			Plk2
			Plod2
			Pls3
			Pmepa1
			Pmp22
			Pmvk
			Polr1d
			Pou3f1
			Ppfibp1
			Pphln1
			Ppib
			Ppp1r18
			Ppp1r2
			Ppp3ca
			Prdx2
			Prdx6
			Prkar1a
			Prr7
			Prrx2
			Prss23
			Prtg
			Psmb10
			Psmb8
			Psme1
			Psme2
			Psors1c2
			Ptk7
			Ptms
			Ptp4a2
			Ptpmt1
			Ptpn11
			Ptpn14
			Ptpra
			Ptprf
			Ptprs
			Purb
			Pxdn
			Rab11a
			Rab14
			Rab2a
			Rab5if
			Rab6a
			Rac1
			Rala
			Rap1a
			Rap1b
			Rap2b
			Rassf1
			Rbis
			Rbm3
			Rbms1
			Rcn1
			Rcn2
			Rdx
			Reep3
			Reep5
			Rheb
			Rhob
			Rhobtb3
			Rhoc
			Rhou
			Rnd3
			Rnf11
			Rnf128
			Rnf187
			Rnh1
			Rock2
			Romo1
			Rpl22l1
			Rpl35
			Rpl41
			Rps27l
			Rras
			Rras2
			Rrbp1
			Rrp8
			Rtn4
			Runx1
			Rwdd1
			Rxylt1
			Ryk
			S100a10
			S100a11
			S100a6
			Samd4
			Sat1
			Sc5d
			Scand1
			Scd2
			Sec11a
			Sec61b
			Sec61g
			Sec62
			Selenof
			Selenok
			Selenos
			Selenow
			Sem1
			Sema3e
			Sema6a
			Sept11
			Sept7
			Serf1
			Serinc3
			Serp1
			Serpinb6a
			Serpine2
			Serpinh1
			Sfn
			Sh3bgrl
			Sh3glb1
			Shisa4
			Shisa5
			Sidt2
			Sigmar1
			Slc16a3
			Slc20a1
			Slc25a4
			Slc2a1
			Slc4a7
			Smap1
			Snx6
			Soat1
			Sox11
			Sox4
			Sparc
			Spcs1
			Spcs2
			Specc1
			Sptbn1
			Sqle
			Sri
			Srp14
			Ssbp3
			Ssr3
			Ssr4
			St14
			St3gal5
			Stard10
			Stk40
			Stmn2
			Surf4
			Swap70
			Sys1
			Tagln
			Tagln2
			Tapbp
			Tax1bp3
			Tbca
			Tbrg1
			Tceal8
			Tceal9
			Tcf25
			Tcf7l2
			Tead1
			Tead2
			Tes
			Tgfb1i1
			Tgfb2
			Thbs1
			Thoc7
			Timm17a
			Timp1
			Timp2
			Timp3
			Tinagl1
			Tjp1
			Tln1
			Tm2d1
			Tm9sf3
			Tma7
			Tmbim4
			Tmbim6
			Tmcc3
			Tmed10
			Tmed2
			Tmed5
			Tmed9
			Tmem167
			Tmem234
			Tmem37
			Tmem47
			Tmem59
			Tmem63b
			Tmem70
			Tmem9
			Tmsb10
			Tmsb4x
			Tnfaip1
			Tnfrsf12a
			Top1
			Top2b
			Tor2a
			Tpm1
			Tpm2
			Tpm3
			Tpm4
			Tpt1
			Traf4
			Trim44
			Trio
			Tsc22d1
			Tsc22d4
			Tsg101
			Tspan3
			Ttc3
			Tuba1a
			Tubb6
			Tulp4
			Txndc17
			Txndc5
			Ubc
			Ube2d1
			Ube2d2a
			Ube2e1
			Ube2e2
			Ube2e3
			Ube2f
			Ube2m
			Ube2r2
			Ube2v1
			Ubl5
			Ubxn4
			Ufm1
			Ugcg
			Unc5b
			Usp22
			Utrn
			Vamp8
			Vasp
			Vcan
			Vcl
			Vgll3
			Vgll4
			Vim
			Vmp1
			Vps36
			Wdr1
			Wdr26
			Wfdc2
			Wls
			Wnk1
			Wnt4
			Wwc2
			Wwtr1
			Yaf2
			Yipf4
			Ywhab
			Ywhaz
			Zc2hc1a
			Zcrb1
			Zdbf2
			Zfand3
			Zfhx3
			Zfp706
			Zmiz1
			Zmynd8
			Zswim6
			Zwint
			Zyx
