# Supplementary material for: SRRM2 splicing factor modulates cell fate in early development
Source: Biol Open. 2024 Apr 24;13(4):bio060415. doi: 10.1242/bio.060415 (PMC11070786; doi:10.1242/bio.060415)
Supplement: Table S12. Significant differential splicing events in Srrm2KD 72H cells [file biolopen-13-060415-TableS12.xlsx]

## Sheet: tables_legends
Table S1	Differentially Expressed Genes between Srrm2+/- vs WT ES cells
ensemble_id	Ensemble ID
gene_symbol	Gene symbol
description	Gene description
chrom	Chromosome where gene is located
gene_seq_start	Gene start position
gene_seq_end	Gene end position
PValue	p-Value of differential expression for mESC Srrm2+/- vs WT
FDR	Adjusted p-value of differential expression for mESC Srrm2+/- vs WT
log2FC	Log2 Fold-change of differential expression for mESC Srrm2+/- vs WT
tpms_E14_WT_Repl1_S1	Expression of WT replicate 1 in transcript per million (TPMs)
tpms_E14_WT_Repl2_S2	Expression of WT replicate 2 in transcript per million (TPMs)
tpms_E14_WT_Repl3_S3	Expression of WT replicate 3 in transcript per million (TPMs)
tpms_SRRM2_KO_Repl1_S4	Expression of Srrm2+/- replicate 1 in transcript per million (TPMs)
tpms_SRRM2_KO_Repl2_S5	Expression of Srrm2+/- replicate 2 in transcript per million (TPMs)
tpms_SRRM2_KO_Repl3_S6	Expression of Srrm2+/- replicate 3 in transcript per million (TPMs)
gene_biotype	Gene classification
bio_process	Gene biological function
molec_function	Gene molecular function
Table S2	GSEA biological GO-terms in Srrm2+/- cells
gene_set	ID of the gene set
description	Description of the gene set
link	Link to the data source
enrichment_score	The maximum running sum of scores for the ranked gene expression list
NES	Normalized score against the average enrichment score of all permutations
FDR	Corrected P-value for multiple testing
size	The number of genes in the set
leading_edge_num	Number of genes that contribute most to the enrichment score
user_id	Gene IDs of leading edge genes
Table S3	GSEA single-cell embryo cell lineage markers in Srrm2+/- cells
gene_set	ID of the gene set
link	Link to the data source
enrichment_score	The maximum running sum of scores for the ranked gene expression list
NES	Normalized score against the average enrichment score of all permutations
FDR	Corrected P-value for multiple testing
size	The number of genes in the set
leading_edge_num	Number of genes that contribute most to the enrichment score
user_id	Gene IDs of leading edge genes
Table S4	ORA mogrify transcription factors in Srrm2+/- cells
gene_set	ID of the gene set
size	The number of genes in the set
overlap	The number of mapped input genes that are annotated in the gene set
expect	Expected number of input genes that are annotated in the gene set
enrichment_ratio	Ratio overlap/expect
FDR	Corrected P-value for multiple testing
user_id	Gene IDs of overlap genes
Table S5	GSEA transcription factor network in Srrm2+/- cells
gene_set	ID of the gene set
link	Link to the data source
enrichment_score	The maximum running sum of scores for the ranked gene expression list
normalized_enriched_score	Normalized score against the average enrichment score of all permutations
FDR	Corrected P-value for multiple testing
size	The number of genes in the set
leading_edge_num	Number of genes that contribute most to the enrichment score
user_id	Gene IDs of leading edge genes
Table S6	Signigicant differential splicing events in Srrm2+/- cells
gene_symbol	Gene symbol
description	Gene description
splicing_event	VAST-DB splicing event ID
dPSI	estimated percent of inclusion, spliced in or splice site usage difference for mESC Srrm2+/- vs WT
mv	minimal value of difference between PSI between mESC Srrm2+/- and WT reassuring with at least 95% probability that there is a difference
coord	Genomic coordinate of the alternative sequence
type	Type of splicing event (S, C1, C2, C3, ANN: exon skipping events, MIC: Microexon skipping events, IR: intron retention events, Alt3: alternative splice site acceptors, Alt5: Alternative splice donors)
Table S7	Differential expressed genes for cluster 2 vs cluster 1
gene_symbol	Gene symbol
description	Gene description
avg_log2FC	Log2 fold-chage of the average expression between the two groups. Positive values indicate that the feature is more highly expressed in cluster 2.
p_val_adj	Adjusted p-value, based on bonferroni correction using all features in the dataset
Table S8	Single-cell gene markers per cluster
cluster_1_markers	Gene symbols of cluster 1 gene markers
cluster_2_markers	Gene symbols of cluster 2 gene markers
cluster_3_markers	Gene symbols of cluster 3 gene markers
cluster_4_markers	Gene symbols of cluster 4 gene markers
Table S9	ORA biological terms for single-cell clusters markers
gene_set	ID of the gene set
description	Description of the gene set
link	Link to the data source
enrichment_ratio_cluster1	Enrichment ratio between the number of mapped input genes over the expected number of input genes that are annotated in the gene set for cluster 1
FDR_cluster1	Corrected P-value for multiple testing for cluster 1
enrichment_ratio_cluster2	Enrichment ratio between the number of mapped input genes over the expected number of input genes that are annotated in the gene set for cluster 2
FDR_cluster2	Corrected P-value for multiple testing for cluster 2
enrichment_ratio_cluster3	Enrichment ratio between the number of mapped input genes over the expected number of input genes that are annotated in the gene set for cluster 3
FDR_cluster3	Corrected P-value for multiple testing for cluster 3
enrichment_ratio_cluster4	Enrichment ratio between the number of mapped input genes over the expected number of input genes that are annotated in the gene set for cluster 4
FDR_cluster4	Corrected P-value for multiple testing for cluster 4
Table S10	ORA phenotype terms for single-cell cluster markers
gene_set	ID of the gene set
description	Description of the gene set
link	Link to the data source
enrichment_ratio_cluster1	Enrichment ratio between the number of mapped input genes over the expected number of input genes that are annotated in the gene set for cluster 1
FDR_cluster1	Corrected P-value for multiple testing for cluster 1
enrichment_ratio_cluster2	Enrichment ratio between the number of mapped input genes over the expected number of input genes that are annotated in the gene set for cluster 2
FDR_cluster2	Corrected P-value for multiple testing for cluster 2
enrichment_ratio_cluster3	Enrichment ratio between the number of mapped input genes over the expected number of input genes that are annotated in the gene set for cluster 3
FDR_cluster3	Corrected P-value for multiple testing for cluster 3
enrichment_ratio_cluster4	Enrichment ratio between the number of mapped input genes over the expected number of input genes that are annotated in the gene set for cluster 4
FDR_cluster4	Corrected P-value for multiple testing for cluster 4
Table S11	Significant differential splicing events in Srrm2KD 24H cells
gene_symbol	Gene symbol
description	Gene description
splicing_event	VAST-DB splicing event ID
dPSI	estimated percent of inclusion, spliced in or splice site usage difference for mESC Srrm2+/- vs WT
mv	minimal value of difference between PSI between mESC Srrm2+/- and WT reassuring with at least 95% probability that there is a difference
coord	Genomic coordinate of the alternative sequence
type	Type of splicing event (S, C1, C2, C3, ANN: exon skipping events, MIC: Microexon skipping events, IR: intron retention events, Alt3: alternative splice site acceptors, Alt5: Alternative splice donors)
Table S12	Significant differential splicing events in Srrm2KD 72H cells
gene_symbol	Gene symbol
description	Gene description
splicing_event	VAST-DB splicing event ID
dPSI	estimated percent of inclusion, spliced in or splice site usage difference for mESC Srrm2+/- vs WT
mv	minimal value of difference between PSI between mESC Srrm2+/- and WT reassuring with at least 95% probability that there is a difference
coord	Genomic coordinate of the alternative sequence
type	Type of splicing event (S, C1, C2, C3, ANN: exon skipping events, MIC: Microexon skipping events, IR: intron retention events, Alt3: alternative splice site acceptors, Alt5: Alternative splice donors)
Table S13	Expression of transcript isoforms in Srrm2KD 24H and 72H replicates
transcript_id	Transcript IDs per gene
Exp1WTGL224H_S1	Expression (TPM) for control KD 24H replicate 1
Exp1WTGL272H_S2	Expression (TPM) for control KD 72H replicate 1
Exp1WTSRRM224H_S3	Expression (TPM) for Srrm2 KD 24H replicate 1
Exp1WTSRRM272H_S4	Expression (TPM) for Srrm2 KD 72H replicate 1
Exp2WTGL224H_S5	Expression (TPM) for control KD 24H replicate 2
Exp2WTGL272H_S6	Expression (TPM) for control KD 72H replicate 2
Exp2WTSRRM224H_S7	Expression (TPM) for Srrm2 KD 24H replicate 2
Exp2WTSRRM272H_S8	Expression (TPM) for Srrm2 KD 72H replicate 2
Exp3WTGL224H_S9	Expression (TPM) for control KD 24H replicate 3
Exp3WTGL272H_S10	Expression (TPM) for control KD 72H replicate 3
Exp3WTSRRM224H_S11	Expression (TPM) for Srrm2 KD 24H replicate 3
Exp3WTSRRM272H_S12	Expression (TPM) for Srrm2 KD 72H replicate 3
Table S14	Gene expression in Srrm2KD 24H cells
ensemble_id	Ensemble ID
gene_symbol	Gene symbol
description	Gene description
chrom	Chromosome where gene is located
gene_seq_start	Gene start position
gene_seq_end	Gene end position
PValue	p-Value of differential expression for mESC Srrm2+/- vs WT
FDR	Adjusted p-value of differential expression for mESC Srrm2+/- vs WT
Log2FC	Log2 Fold-change of differential expression for mESC Srrm2+/- vs WT
is_DEG	Differential expressed genes classification
gene_biotype	Gene classification
Table S15	Gene expression in Srrm2KD 72H cells
ensemble_id	Ensemble ID
gene_symbol	Gene symbol
description	Gene description
chrom	Chromosome where gene is located
gene_seq_start	Gene start position
gene_seq_end	Gene end position
PValue	p-Value of differential expression for mESC Srrm2+/- vs WT
FDR	Adjusted p-value of differential expression for mESC Srrm2+/- vs WT
Log2FC	Log2 Fold-change of differential expression for mESC Srrm2+/- vs WT
is_DEG	Differential expressed genes classification
gene_biotype	Gene classification
Table S16	Antibodies used in this study
Antibody	Antibody name
Company (Cat#)	Company and catalog number of the antibody
Working dilution	Antibody dilution
Technique	Experimental procedure where the antibody was used

## Sheet: table_s12
gene_symbol	description	splicing_event	dPSI	mv	coord	type
Etv4	ets variant 4 [Source:MGI Symbol;Acc:MGI:99423]	MmuEX0017465	-0.298624	0.16	chr11:101784517-101784627	S
Prelid3a	PRELI domain containing 3A [Source:MGI Symbol;Acc:MGI:2442865]	MmuEX0043719	0.382021	0.19	chr18:67477950-67478061	S
Atp9b	ATPase, class II, type 9B [Source:MGI Symbol;Acc:MGI:1354757]	MmuEX0006985	0.280968	0.16	chr18:80736812-80736844	S
Sf1	splicing factor 1 [Source:MGI Symbol;Acc:MGI:1095403]	MmuEX0041898	-0.186588	0.16	chr19:6375658-6375862	S
Pcyt2	phosphate cytidylyltransferase 2, ethanolamine [Source:MGI Symbol;Acc:MGI:1915921]	MmuEX0034099	-0.416232	0.34	chr11:120613030-120613083	S
Sh2b1	SH2B adaptor protein 1 [Source:MGI Symbol;Acc:MGI:1201407]	MmuEX0042121	-0.462398	0.19	chr7:126467950-126468049	S
Clcnkb	chloride channel, voltage-sensitive Kb [Source:MGI Symbol;Acc:MGI:1930643]	MmuEX0011612	-0.47863	0.3	chr4:141405272-141405360	C1
Clcnkb	chloride channel, voltage-sensitive Kb [Source:MGI Symbol;Acc:MGI:1930643]	MmuEX0011611	-0.39316	0.2	chr4:141404753-141404839	C2
Meg3	maternally expressed 3 [Source:MGI Symbol;Acc:MGI:1202886]	MmuEX0028571	-0.18707	0.15	chr12:109544948-109545041	S
Agap3	ArfGAP with GTPase domain, ankyrin repeat and PH domain 3 [Source:MGI Symbol;Acc:MGI:2183446]	MmuEX0004201	-0.245978	0.16	chr5:24482266-24482336	C1
Nfatc4	nuclear factor of activated T cells, cytoplasmic, calcineurin dependent 4 [Source:MGI Symbol;Acc:MGI:1920431]	MmuEX0031602	-0.271606	0.17	chr14:55832223-55832804	S
Epb41	erythrocyte membrane protein band 4.1 [Source:MGI Symbol;Acc:MGI:95401]	MmuEX0016979	0.304038	0.15	chr4:131962924-131962986	S
Fbxo34	F-box protein 34 [Source:MGI Symbol;Acc:MGI:1926188]	MmuEX0018868	0.199744	0.15	chr14:47504986-47505132	C2
Exoc3l	exocyst complex component 3-like [Source:MGI Symbol;Acc:MGI:3041195]	MmuEX0017569	-0.309754	0.18	chr8:105295643-105295706	C2
Exoc3l	exocyst complex component 3-like [Source:MGI Symbol;Acc:MGI:3041195]	MmuEX0017570	-0.303006	0.18	chr8:105295260-105295419	C1
Cd47	CD47 antigen (Rh-related antigen, integrin-associated signal transducer) [Source:MGI Symbol;Acc:MGI:96617]	MmuEX0010236	0.190108	0.15	chr16:49908703-49908735	C3
Btbd19	BTB (POZ) domain containing 19 [Source:MGI Symbol;Acc:MGI:1925861]	MmuEX0008374	-0.316513	0.16	chr4:117120971-117121096	C1
Cd68	CD68 antigen [Source:MGI Symbol;Acc:MGI:88342]	MmuEX0010254	-0.322445	0.2	chr11:69665503-69665861	C3
Dpp7	dipeptidylpeptidase 7 [Source:MGI Symbol;Acc:MGI:1933213]	MmuEX0015605	-0.261474	0.17	chr2:25353608-25353665	S
Dtx3	deltex 3, E3 ubiquitin ligase [Source:MGI Symbol;Acc:MGI:2135752]	MmuEX0015856	-0.487873	0.39	chr10:127192609-127193357	S
U2af1l4	U2 small nuclear RNA auxiliary factor 1-like 4 [Source:MGI Symbol;Acc:MGI:2678374]	MmuEX0050051	-0.356278	0.22	chr7:30564703-30564798	S
Sirt3	sirtuin 3 [Source:MGI Symbol;Acc:MGI:1927665]	MmuALTA0016432-3/3	0.195559	0.15	chr7:140877957-140878145	Alt3
Alkbh6	alkB homolog 6 [Source:MGI Symbol;Acc:MGI:2142037]	MmuALTA1034092-1/4	0.411491	0.29	chr7:30313477-30313598	Alt3
Frs3os	fibroblast growth factor receptor substrate 3, opposite strand [Source:MGI Symbol;Acc:MGI:3713047]	MmuALTA1043700-1/2	0.283215	0.22	chr17:47700745-47700832	Alt3
Stk11	serine/threonine kinase 11 [Source:MGI Symbol;Acc:MGI:1341870]	MmuALTD1001275-1/2	0.345163	0.32	chr10:80129587-80129696	Alt5
Stk11	serine/threonine kinase 11 [Source:MGI Symbol;Acc:MGI:1341870]	MmuALTD1001275-2/2	-0.339726	0.21	chr10:80129587-80129700	Alt5
Man2a1	mannosidase 2, alpha 1 [Source:MGI Symbol;Acc:MGI:104669]	MmuALTD1009824-2/2	0.363648	0.21	chr17:64731204-64731337	Alt5
Rps24	ribosomal protein S24 [Source:MGI Symbol;Acc:MGI:98147]	MmuALTD1011405-3/5	0.166114	0.15	chr14:24491934-24492116	Alt5
Fam173a	#N/A	MmuALTD1039953-3/6	0.153107	0.17	chr17:25792002-	Alt5
Hnrnpc	heterogeneous nuclear ribonucleoprotein C [Source:MGI Symbol;Acc:MGI:107795]	MmuALTD1032826-1/2	-0.199275	0.15	chr14:52098381-52098509	Alt5
Dtx3	deltex 3, E3 ubiquitin ligase [Source:MGI Symbol;Acc:MGI:2135752]	MmuEX0015855	-0.420523	0.29	chr10:127191336-127191553	ANN
Nav1	neuron navigator 1 [Source:MGI Symbol;Acc:MGI:2183683]	MmuINT1024044	0.235476	0.25	chr1:135455331-135457860	IR
Fam184a	family with sequence similarity 184, member A [Source:MGI Symbol;Acc:MGI:1923156]	MmuINT0061286	0.211159	0.21	chr10:53635435-53638176	IR
Rpl41	ribosomal protein L41 [Source:MGI Symbol;Acc:MGI:1915195]	MmuINT1030274	0.250499	0.19	chr10:128548974-128549087	IR
Abca7	ATP-binding cassette, sub-family A (ABC1), member 7 [Source:MGI Symbol;Acc:MGI:1351646]	MmuINT0007996	0.163202	0.16	chr10:80003334-80003796	IR
Rhbdd3	rhomboid domain containing 3 [Source:MGI Symbol;Acc:MGI:2444684]	MmuINT0134489	0.228997	0.16	chr11:5105718-5105799	IR
Inf2	inverted formin, FH2 and WH2 domain containing [Source:MGI Symbol;Acc:MGI:1917685]	MmuINT0082069	0.172915	0.23	chr12:112607059-112607494	IR
Slc22a17	solute carrier family 22 (organic cation transporter), member 17 [Source:MGI Symbol;Acc:MGI:1926225]	MmuINT0145193	0.36012	0.26	chr14:54907631-54907885	IR
Arsa	arylsulfatase A [Source:MGI Symbol;Acc:MGI:88077]	MmuINT0019344	0.270773	0.3	chr15:89476656-89477149	IR
Mpst	mercaptopyruvate sulfurtransferase [Source:MGI Symbol;Acc:MGI:2179733]	MmuINT0100518	0.258657	0.25	chr15:78407271-78410042	IR
Rhpn1	rhophilin, Rho GTPase binding protein 1 [Source:MGI Symbol;Acc:MGI:1098783]	MmuINT0134788	0.190274	0.15	chr15:75711711-75711790	IR
Gm35339	predicted gene, 35339 [Source:MGI Symbol;Acc:MGI:5594498]	MmuINT1016777	0.202838	0.16	chr15:76361774-76362665	IR
Skiv2l	#N/A	MmuINT0144292	0.171304	0.15	chr17:34846668-34846866	IR
Rab12	RAB12, member RAS oncogene family [Source:MGI Symbol;Acc:MGI:894284]	MmuINT0130377	0.218109	0.16	chr17:66506094-66519347	IR
Capn15	calpain 15 [Source:MGI Symbol;Acc:MGI:1355075]	MmuINT0150333	0.179008	0.2	chr17:25961873-25961953	IR
Acsbg2	acyl-CoA synthetase bubblegum family member 2 [Source:MGI Symbol;Acc:MGI:3587728]	MmuINT0010109	0.208158	0.26	chr17:56849949-56850034	IR
Tulp1	tubby like protein 1 [Source:MGI Symbol;Acc:MGI:109571]	MmuINT0168284	0.240271	0.24	chr17:28356263-28356338	IR
Adamts10	a disintegrin-like and metallopeptidase (reprolysin type) with thrombospondin type 1 motif, 10 [Source:MGI Symbol;Acc:MGI:2449112]	MmuINT0011138	0.178238	0.16	chr17:33551431-33553084	IR
Zmynd8	zinc finger, MYND-type containing 8 [Source:MGI Symbol;Acc:MGI:1918025]	MmuINT1035882	0.34168	0.25	chr2:165807930-165812348	IR
Slco4a1	solute carrier organic anion transporter family, member 4a1 [Source:MGI Symbol;Acc:MGI:1351866]	MmuINT0148160	0.19789	0.15	chr2:180467679-180471103	IR
Dpp7	dipeptidylpeptidase 7 [Source:MGI Symbol;Acc:MGI:1933213]	MmuINT0052968	0.28325	0.15	chr2:25355029-25355557	IR
Slc2a8	solute carrier family 2, (facilitated glucose transporter), member 8 [Source:MGI Symbol;Acc:MGI:1860103]	MmuINT0146136	0.366681	0.19	chr2:32981568-32981720	IR
Cdan1	congenital dyserythropoietic anemia, type I (human) [Source:MGI Symbol;Acc:MGI:1916218]	MmuINT0032626	0.222663	0.18	chr2:120730503-120730701	IR
Ppm1j	protein phosphatase 1J [Source:MGI Symbol;Acc:MGI:1919137]	MmuINT0124940	0.387112	0.16	chr3:104785550-104785701	IR
Ovgp1	oviductal glycoprotein 1 [Source:MGI Symbol;Acc:MGI:106661]	MmuINT0114182	-0.173676	0.17	chr3:105980278-105981232	IR
Mtif3	mitochondrial translational initiation factor 3 [Source:MGI Symbol;Acc:MGI:1923616]	MmuINT1023564	0.176235	0.2	chr5:146963381-146963722	IR
Anapc15	anaphase promoting complex C subunit 15 [Source:MGI Symbol;Acc:MGI:1922680]	MmuINT1004257	0.186148	0.16	chr7:101899038-101899193	IR
Hsd3b7	hydroxy-delta-5-steroid dehydrogenase, 3 beta- and steroid delta-isomerase 7 [Source:MGI Symbol;Acc:MGI:2141879]	MmuINT0079185	0.27722	0.15	chr7:127801943-127802013	IR
Ano9	anoctamin 9 [Source:MGI Symbol;Acc:MGI:1918595]	MmuINT0016179	0.230812	0.22	chr7:141108143-141108250	IR
Ano9	anoctamin 9 [Source:MGI Symbol;Acc:MGI:1918595]	MmuINT0016159	0.189027	0.17	chr7:141107684-141107796	IR
Gipr	gastric inhibitory polypeptide receptor [Source:MGI Symbol;Acc:MGI:1352753]	MmuINT0068938	0.367001	0.32	chr7:19159835-19159960	IR
Vps9d1	VPS9 domain containing 1 [Source:MGI Symbol;Acc:MGI:1914143]	MmuINT0000612	0.173679	0.26	chr8:123246074-123246724	IR
Slc25a42	solute carrier family 25, member 42 [Source:MGI Symbol;Acc:MGI:1920345]	MmuINT0145708	0.219465	0.18	chr8:70186777-70188299	IR
Fbxl2	F-box and leucine-rich repeat protein 2 [Source:MGI Symbol;Acc:MGI:1919429]	MmuINT0063090	0.150147	0.18	chr9:113989195-113989309	IR
